# Supplementary material for: CD69-oxLDL ligand engagement induces Programmed Cell Death 1 (PD-1) expression in human CD4 + T lymphocytes
Source: Cell Mol Life Sci. 2022 Aug 5;79(8):468. doi: 10.1007/s00018-022-04481-1 (PMC9355928; doi:10.1007/s00018-022-04481-1)
Supplement: Supplementary file 1 — Supplementary file1 (XLSX 189 KB) [file 18_2022_4481_MOESM1_ESM.xlsx]

## Sheet: Raw data of selected genes
ID	hgnc_symbol	CD69_Control	CD69_nLDL	CD69_moxLDL	CD69_hoxLDL	WT_Control	WT_nLDL	WT_moxLDL	WT_hoxLDL
ENSG00000083857	FAT1	368.425	514.685	858.424	756.918	467.099	556.519	624.875	700.124
ENSG00000103257	SLC7A5	335.789	383.871	656.392	745.39	399.19	444.045	591.506	697.962
ENSG00000134294	SLC38A2	328.545	376.549	457.994	667.225	384.766	366.013	436.567	888.024
ENSG00000211459	MT-RNR1	1642.76	1628.79	994.466	568.578	3321.43	2900.57	1703.43	1470.58
ENSG00000166923	GREM1	296.913	327	583.829	552.348	500.321	353.925	744.738	2838.84
ENSG00000135069	PSAT1	228.45	232.654	314.569	457.789	228.116	250.948	355.194	480.439
ENSG00000168003	SLC3A2	161.78	150.974	229.403	339.765	151.88	175.283	296.265	412.028
ENSG00000132002	DNAJB1	147.004	142.542	204.777	334.9	117.389	140.233	216.214	366.074
ENSG00000166963	MAP1A	118.098	165.443	293.5	315.236	174.347	204.897	320.033	404.703
ENSG00000113263	ITK	104.363	126.962	186.337	227.382	82.0225	93.2862	116.236	134.781
ENSG00000173575	CHD2	116.7	132.445	174.236	222.19	167.319	165.561	182.333	289.136
ENSG00000163359	COL6A3	77.3215	76.5104	125.758	213.523	180.98	201.315	672.88	911.362
ENSG00000151012	SLC7A11	19.6531	25.7811	98.1553	210.907	20.4633	29.4537	116.108	250.507
ENSG00000100221	JOSD1	91.4158	102.847	211.89	203.303	98.0263	118.199	184.723	201.391
ENSG00000051108	HERPUD1	107.016	113.048	190.705	198.888	76.0106	101.377	156.475	164.123
ENSG00000023909	GCLM	87.435	96.9826	173.888	198.561	85.6354	101.473	193.342	220.605
ENSG00000013441	CLK1	91.2365	88.759	107.086	188.177	90.7159	75.3453	99.0395	223.888
ENSG00000112576	CCND3	336.614	297.332	225.692	174.073	235.991	226.963	174.909	134.781
ENSG00000136997	MYC	436.637	416.73	303.667	168.881	416.351	404.677	298.953	170.728
ENSG00000245532	NEAT1	53.5441	51.8397	81.8412	150.73	67.1761	73.5224	119.778	169.327
ENSG00000147852	VLDLR	34.1061	38.3767	73.4909	128	26.3906	36.2975	73.6075	110.443
ENSG00000122122	SASH3	233.22	216.311	159.237	126.283	212	229.202	155.067	116.807
ENSG00000033030	ZCCHC8	59.4974	65.9621	83.117	115.531	72.5389	65.8792	77.1066	122.532
ENSG00000101445	PPP1R16B	59.2464	77.9678	132.948	111.483	65.8213	70.0686	76.5518	86.1845
ENSG00000023445	BIRC3	52.9703	65.7886	91.5833	110.339	63.1399	65.2715	80.5629	98.7939
ENSG00000204388	HSPA1B	22.5581	25.2259	44.6125	105.147	18.3746	26.7674	61.617	146.309
ENSG00000102755	FLT1	52.1813	64.123	110.101	102.653	57.4666	57.9481	84.1473	95.8317
ENSG00000086062	B4GALT1	50.137	63.3597	113.658	97.9517	67.3736	77.2001	111.457	96.1119
ENSG00000114127	XRN1	52.504	68.6686	82.6144	94.9265	66.0471	68.3736	66.8228	94.3506
ENSG00000135144	DTX1	184.23	188.969	127.575	93.8636	217.842	221.878	128.141	107.28
ENSG00000141682	PMAIP1	45.152	46.8431	69.277	88.7943	46.1483	53.183	71.2606	113.845
ENSG00000162924	REL	36.509	53.4706	68.7745	87.1182	53.0917	52.6713	51.8026	77.1777
ENSG00000163516	ANKZF1	41.8167	44.1713	57.486	79.3916	42.3943	45.8915	57.0085	71.6536
ENSG00000074935	TUBE1	41.0636	44.1713	61.3133	78.206	44.4265	48.354	66.2681	81.4609
ENSG00000113739	STC2	19.2945	21.6519	39.007	75.3035	17.1045	20.2434	30.4671	62.0464
ENSG00000204178	TMEM57	38.9835	45.7328	59.9215	74.8129	45.2168	44.0367	53.4668	88.7464
ENSG00000152223	EPG5	36.2938	43.9978	53.968	67.9857	39.0637	43.6849	49.8824	63.8878
ENSG00000237296	SMG1P1	33.8551	50.3824	61.1973	66.6366	55.6884	47.3307	48.0049	64.8085
ENSG00000177508	IRX3	129.395	133.173	103.181	66.5957	75.6719	67.3502	56.4538	37.428
ENSG00000114796	KLHL24	25.7141	25.0177	38.8524	65.5737	25.1205	24.4009	34.5635	75.5765
ENSG00000101695	RNF125	31.9184	37.4398	66.6482	64.8787	26.9833	33.4513	56.6245	57.3629
ENSG00000166123	GPT2	29.3363	29.355	39.7028	64.6334	29.4954	31.1487	48.9864	64.3281
ENSG00000050405	LIMA1	116.269	111.556	76.9315	64.5108	114.002	115.672	79.4108	62.8871
ENSG00000113369	ARRDC3	11.4404	10.7913	34.3292	63.3252	6.20955	8.76257	35.7583	62.6068
ENSG00000177606	JUN	12.9467	17.1064	20.1414	61.8535	10.1893	12.952	22.6583	152.514
ENSG00000100226	GTPBP1	33.1378	37.8909	57.0608	60.4635	55.1239	53.279	56.8378	69.8122
ENSG00000116574	RHOU	150.411	137.823	79.6377	57.9289	86.0305	76.6245	44.5486	31.4635
ENSG00000112658	SRF	120.609	112.319	83.7355	57.3974	143.441	118.167	80.4349	67.7707
ENSG00000069667	RORA	26.5389	29.4938	42.8729	56.9886	22.0157	23.1217	28.2909	48.5964
ENSG00000110104	CCDC86	100.131	99.4462	75.1145	53.759	94.7804	95.173	72.3701	57.6031
ENSG00000133561	GIMAP6	106.514	98.3012	70.7847	53.2275	110.248	102.752	66.0974	50.8781
ENSG00000112182	BACH2	21.5539	27.3078	54.5093	51.2652	26.2777	36.2335	48.4743	54.6409
ENSG00000139112	GABARAPL1	23.1678	24.3237	37.19	50.1205	24.7535	27.471	47.1088	67.6106
ENSG00000130766	SESN2	12.4087	14.6775	26.2882	49.957	12.2498	15.2226	24.3225	53.1998
ENSG00000248905	FMN1	13.4488	22.6235	55.6304	48.7715	8.89095	16.118	28.7603	20.3752
ENSG00000059145	UNKL	18.8283	19.3965	32.8215	48.7306	20.2657	21.3947	38.1906	47.5156
ENSG00000170385	SLC30A1	21.9843	22.6582	24.5098	48.2809	31.6969	28.5903	31.8753	81.9013
ENSG00000125772	GPCPD1	22.4505	22.4847	34.9091	47.3406	24.4431	29.1979	41.5189	49.3569
ENSG00000118308	LRMP	20.1194	22.797	30.7726	45.5827	19.419	21.4267	29.9124	48.7965
ENSG00000143669	LYST	20.8008	26.7873	47.7439	45.5827	24.1326	33.0675	42.9271	51.4385
ENSG00000176928	GCNT4	19.7607	21.7907	36.6101	43.0889	9.51191	12.952	25.4746	35.0262
ENSG00000059804	SLC2A3	14.5605	17.384	40.0121	41.4946	15.8344	17.5251	35.417	41.8313
ENSG00000185864	NPIPB4	19.1511	22.2071	27.2546	41.4128	29.9188	26.0319	29.5284	36.9076
ENSG00000135454	B4GALNT1	22.056	28.0365	38.891	40.9631	22.7495	23.8572	29.059	30.9031
ENSG00000100889	PCK2	22.0201	18.8413	25.9402	40.5543	22.7778	25.4562	34.7342	39.3094
ENSG00000281887	GIMAP1-GIMAP5	86.5025	81.5764	53.9294	40.1864	89.8974	80.8459	48.6877	39.7497
ENSG00000087074	PPP1R15A	13.9867	14.7816	23.5047	38.9599	12.8707	13.9434	23.8531	54.5208
ENSG00000112715	VEGFA	17.0351	18.8066	29.1876	38.0605	20.7456	23.7613	33.6248	41.9114
ENSG00000080644	CHRNA3	20.4063	28.3141	45.7337	37.8561	14.1973	21.6826	41.4336	22.0965
ENSG00000100439	ABHD4	16.282	17.4534	32.8989	36.8341	14.8183	18.9003	30.2538	39.7898
ENSG00000197594	ENPP1	3.01253	7.11322	45.4244	35.4441	5.98375	15.2865	54.5336	37.6682
ENSG00000211584	SLC48A1	18.8642	22.3459	30.6953	35.0762	15.7497	19.4439	27.2241	26.8201
ENSG00000254996	ANKHD1-EIF4EBP3	11.2252	31.3328	13.376	34.7083	43.5798	34.9223	12.2893	24.5384
ENSG00000147459	DOCK5	16.7482	23.2134	38.7364	34.7083	25.8543	36.7772	45.53	31.7838
ENSG00000162772	ATF3	10.0418	12.4568	22.9635	34.6674	11.4312	14.8068	23.7251	53.1598
ENSG00000172216	CEBPB	16.3179	15.6838	19.7548	33.7271	14.1691	13.4956	22.829	33.2249
ENSG00000113971	NPHP3	16.8558	20.0558	23.466	33.6862	20.4633	17.9089	27.0534	29.1818
ENSG00000107485	GATA3	78.6843	68.4257	41.6745	33.6454	68.8414	58.3638	38.7453	33.425
ENSG00000167173	C15orf39	64.59	71.2016	49.097	33.4409	83.208	83.788	47.5782	35.1063
ENSG00000033327	GAB2	7.56718	11.277	34.9864	33.3183	12.8425	19.348	40.4521	50.2376
ENSG00000184381	PLA2G6	16.4972	18.425	27.6026	33.1139	18.3464	16.9815	22.6157	24.9787
ENSG00000105856	HBP1	17.5731	18.2515	25.7469	32.9095	17.5561	16.5657	20.6101	40.3502
ENSG00000179144	GIMAP7	69.9336	59.8898	38.9683	32.8277	56.8739	51.8718	39.428	29.5821
ENSG00000130021	PUDP	63.55	58.1896	42.9889	32.2554	60.5714	64.536	53.8082	39.7497
ENSG00000162616	DNAJB4	9.14517	9.29923	21.1078	32.051	9.03208	10.8413	27.2241	46.715
ENSG00000151136	BTBD11	17.322	18.2168	31.1979	31.8466	19.8423	20.0516	27.0534	36.6674
ENSG00000111266	DUSP16	12.4446	15.4756	28.3371	30.8654	9.37078	14.583	27.3095	36.4673
ENSG00000196352	CD55	10.508	14.6428	24.8964	30.6201	18.9109	19.1561	34.7769	48.3962
ENSG00000048162	NOP16	55.409	48.2658	32.0097	30.6201	54.7287	53.7587	50.6505	32.9046
ENSG00000111981	ULBP1	12.1577	14.7469	22.1903	30.5384	11.4312	12.5682	18.9459	31.8638
ENSG00000155961	RAB39B	16.3179	18.9107	22.9248	30.3748	16.4271	18.1008	23.5117	29.1418
ENSG00000128965	CHAC1	4.30361	5.79467	17.9765	30.1296	2.9072	4.28534	16.0443	39.5496
ENSG00000124208	TMEM189-UBE2V1	55.3731	38.3073	62.821	29.3528	47.4749	62.3933	51.2906	40.2701
ENSG00000117228	GBP1	76.2097	67.35	43.4141	28.6578	78.0992	77.8397	56.2404	38.6689
ENSG00000180263	FGD6	15.2778	20.1946	26.5974	28.5761	23.1729	21.6826	20.3968	29.5021
ENSG00000123094	RASSF8	14.3454	17.0717	39.0456	28.4125	9.11675	14.7109	23.6824	28.1411
ENSG00000230629	RPS23P8	60.394	0	0	28.1673	21.5641	14.2312	60.7636	11.2084
ENSG00000179820	MYADM	55.5524	48.7862	38.6204	28.1264	60.4302	54.4622	36.057	35.3064
ENSG00000266714	MYO15B	15.3137	18.1821	21.6491	27.8402	25.2334	18.9962	19.458	20.5354
ENSG00000059728	MXD1	11.297	13.012	19.2909	27.1043	12.8707	12.1205	18.5619	38.8291
ENSG00000272645	GTF2IP20	12.2294	20.264	23.8526	27.1043	17.1892	18.9962	21.9756	27.5806
ENSG00000168016	TRANK1	14.2736	17.384	25.0124	27.0635	13.9433	16.9815	18.8179	22.9372
ENSG00000240303	ACAD11	12.7674	14.2958	18.827	24.8967	14.79	13.5916	14.2095	20.2151
ENSG00000138378	STAT4	8.10513	9.8891	32.7442	24.3244	12.3627	19.38	54.7043	38.6289
ENSG00000027869	SH2D2A	12.337	14.3305	30.8886	24.2835	11.5723	15.2545	30.6805	21.416
ENSG00000137502	RAB30	10.6514	10.9995	14.5745	24.1609	10.8385	12.6002	15.831	31.2634
ENSG00000180730	SHISA2	50.5674	46.5655	32.9375	23.9565	61.1923	51.8399	31.3205	22.9772
ENSG00000175197	DDIT3	10.4004	9.05634	11.675	23.7112	5.7015	8.82653	13.7401	24.6584
ENSG00000128165	ADM2	7.10096	8.29297	16.5074	23.5477	6.83051	9.43415	15.9163	19.4946
ENSG00000282508	LINC01002	11.3328	14.1917	19.3682	23.3024	18.5722	18.0688	16.3857	22.777
ENSG00000056277	ZNF280C	12.3729	13.6019	17.8218	23.2615	13.4634	15.0946	14.7642	17.0528
ENSG00000126860	EVI2A	11.1894	12.5262	17.7058	22.403	9.62481	13.5916	18.1779	25.339
ENSG00000164463	CREBRF	10.0059	10.3749	12.9894	21.8715	6.46358	6.39603	8.74756	21.376
ENSG00000117318	ID3	65.1997	50.8335	35.3344	21.708	61.1923	55.8694	45.4873	19.6147
ENSG00000163472	TMEM79	10.759	12.1792	17.5126	21.2174	9.79416	10.7773	13.6121	17.7333
ENSG00000214826	DDX12P	11.1535	14.3652	14.9611	20.8904	16.9351	15.1906	15.3189	16.9727
ENSG00000102760	RGCC	38.0511	31.4022	27.7959	20.8495	27.689	26.4796	33.1554	19.7748
ENSG00000124243	BCAS4	38.7325	25.4688	37.6926	20.2363	16.9069	9.91385	24.0238	15.9319
ENSG00000163378	EOGT	10.4004	12.318	15.193	19.7048	10.2458	7.80316	11.5212	21.336
ENSG00000066923	STAG3	10.4721	13.7753	12.1776	19.296	14.1408	15.0307	18.0498	16.6124
ENSG00000175265	GOLGA8A	9.00172	9.29923	10.9405	19.1325	16.3142	14.2951	16.0443	19.4546
ENSG00000269955	C7orf55-LUC7L2	36.6524	31.09	9.89672	19.0916	40.6161	32.4599	26.7547	25.379
ENSG00000242028	HYPK	10.0776	13.1161	13.608	18.8463	14.2255	11.0971	11.6919	19.1743
ENSG00000129355	CDKN2D	41.1712	36.5029	24.0846	18.601	36.0436	28.7502	22.701	15.0513
ENSG00000117877	CD3EAP	41.3864	36.607	28.4144	18.601	40.0234	39.0798	28.7603	17.5331
ENSG00000140961	OSGIN1	1.97249	2.3942	16.7007	17.9878	1.04433	2.36653	14.1241	14.651
ENSG00000279192	PWAR5	8.17686	12.1445	15.4636	17.9878	12.7014	14.2312	12.2039	20.7755
ENSG00000225828	FAM229A	7.81822	8.57056	12.3322	17.6199	12.7296	9.24227	14.6362	25.459
ENSG00000119508	NR4A3	0.788995	1.38794	22.5769	17.211	0.649181	2.17465	11.6492	12.2492
ENSG00000113448	PDE4D	5.84574	11.173	25.3217	17.0066	1.74996	2.9102	8.1075	6.24467
ENSG00000172183	ISG20	8.49963	8.39706	14.6518	16.3117	6.85873	6.81178	12.588	14.8511
ENSG00000134508	CABLES1	3.22771	5.75997	22.3063	16.1481	3.55638	5.50059	14.2948	8.88665
ENSG00000129911	KLF16	33.4964	32.6167	21.5718	15.6576	31.7252	33.3553	19.842	16.6525
ENSG00000080854	IGSF9B	6.63473	9.64621	17.2033	15.5349	9.79416	10.5854	11.9906	12.1291
ENSG00000123358	NR4A1	8.0334	10.132	19.6775	15.0443	8.63692	8.85851	11.3932	9.96746
ENSG00000240038	AMY2B	6.20437	6.62743	8.85292	14.5129	4.77007	4.79703	6.91271	11.2884
ENSG00000181019	NQO1	7.71063	7.4602	13.1441	14.2676	6.1531	7.80316	12.3319	12.089
ENSG00000281852	LINC00891	29.4439	29.8408	14.6904	14.1858	44.7652	51.7759	25.0052	21.5761
ENSG00000140044	JDP2	6.13264	6.10696	7.96377	14.0223	7.39501	9.59405	11.4785	13.6102
ENSG00000115641	FHL2	37.1904	29.3203	18.4404	13.9814	34.7453	34.4426	20.3114	15.8519
ENSG00000156042	CFAP70	6.45541	8.70935	11.4817	13.8588	8.52402	8.09098	12.1612	10.7681
ENSG00000168676	KCTD19	7.49545	9.36863	11.5591	13.6953	13.2094	15.1586	13.9108	14.3708
ENSG00000204054	LINC00963	6.67059	7.4602	10.7086	13.6544	7.22566	7.35544	12.2893	9.76731
ENSG00000156804	FBXO32	5.12847	5.48238	10.0127	12.4279	5.5886	4.09346	7.55277	10.8881
ENSG00000178896	EXOSC4	23.5264	22.8317	15.9662	12.3053	16.3424	18.0368	18.1352	10.688
ENSG00000260916	CCPG1	5.16433	6.31515	8.27304	12.2644	3.21768	3.64574	4.65114	7.56566
ENSG00000095637	SORBS1	6.24023	7.4949	8.23438	11.8147	8.29822	7.8991	6.14463	9.0868
ENSG00000146021	KLHL3	6.52714	7.07852	9.31683	11.7738	5.4757	5.98029	7.93681	8.40629
ENSG00000248323	LUCAT1	1.18349	1.38794	7.80913	11.7329	1.04433	2.84624	7.16873	8.88665
ENSG00000178409	BEND3	21.3746	19.7782	16.2368	11.5694	24.4713	24.2729	17.2818	15.3715
ENSG00000225321	LINC01427	5.77401	8.08478	8.89158	11.4468	7.64904	6.9397	8.15017	9.8874
ENSG00000085465	OVGP1	4.84156	5.17009	6.76533	11.3241	5.16522	4.15742	5.33388	8.80659
ENSG00000127528	KLF2	33.9626	31.541	16.6234	11.2424	13.5481	9.46613	6.87004	5.8844
ENSG00000137124	ALDH1B1	24.7099	20.958	17.2033	11.2015	23.9915	27.8227	19.1593	11.7288
ENSG00000278619	MRM1	20.227	18.078	12.2163	11.1606	16.3706	18.2927	16.1723	9.96746
ENSG00000267654	LINC01882	23.0602	14.8857	11.7524	10.5065	14.1973	14.0393	14.7215	7.4856
ENSG00000169203	NPIPB12	4.05257	4.12913	9.6261	10.4247	7.16921	5.94831	7.08339	8.16611
ENSG00000158050	DUSP2	28.3321	22.2765	13.9559	10.3839	25.1487	22.578	15.7456	8.52638
ENSG00000188185	LINC00265	5.12847	6.69683	9.70342	10.3021	7.02808	7.35544	6.95538	8.44632
ENSG00000149257	SERPINH1	5.23606	5.44768	6.30143	10.2203	9.25788	10.8093	13.8681	11.8489
ENSG00000283440	LINC01260	18.2903	13.7407	13.9559	9.97505	13.7739	14.1672	13.9961	16.4123
ENSG00000147912	FBXO10	5.16433	7.11322	8.89158	9.77064	7.64904	7.4194	7.25408	10.4878
ENSG00000163406	SLC15A2	5.20019	5.65587	7.19058	9.36183	10.3022	9.91385	12.2893	18.2136
ENSG00000198064	NPIPB13	4.8057	6.21105	7.80913	9.23919	8.01597	7.16356	8.40619	8.88665
ENSG00000157514	TSC22D3	1.79317	2.11662	4.02054	9.15742	1.21369	2.07871	4.99251	7.20539
ENSG00000148483	TMEM236	3.87325	4.9966	5.83752	9.07566	2.59672	2.87822	4.01108	3.96297
ENSG00000198691	ABCA4	3.26357	5.48238	10.5926	8.91214	3.92331	7.00366	6.99805	6.76506
ENSG00000136367	ZFHX2	4.23188	5.37828	9.35549	8.91214	3.27413	5.21277	5.76059	3.72279
ENSG00000110723	EXPH5	4.30361	4.40672	6.18545	8.87125	5.84262	5.85237	6.486	10.5679
ENSG00000167550	RHEBL1	4.23188	3.99034	6.45606	8.78949	3.21768	4.47722	5.58991	9.32698
ENSG00000197714	ZNF460	4.33947	4.33733	5.83752	8.70773	5.44747	7.13158	8.32085	9.60719
ENSG00000158234	FAIM	15.9592	14.3305	12.5255	8.58508	12.5602	10.7773	8.61955	9.40704
ENSG00000231878	SNRPFP1	16.8199	10.0973	9.58745	8.5442	9.82238	11.3849	12.8867	11.0883
ENSG00000079482	OPHN1	3.55048	6.21105	7.57717	8.42156	4.74184	7.00366	10.7104	8.44632
ENSG00000198133	TMEM229B	17.9676	19.4659	11.8297	8.25803	24.4713	22.0983	11.9906	11.0883
ENSG00000107968	MAP3K8	4.37534	3.78215	5.79886	8.13539	2.22979	2.81426	5.03518	4.76356
ENSG00000105717	PBX4	3.94498	4.47612	4.44579	8.09451	5.33457	4.60514	6.05929	7.80584
ENSG00000250299	MRPS31P4	4.05257	6.31515	6.34009	8.05363	6.266	4.28534	5.03518	7.40554
ENSG00000092067	CEBPE	14.8116	12.7691	7.77047	7.97186	11.6852	12.0885	8.8329	6.76506
ENSG00000228451	SDAD1P1	4.12429	2.98408	5.37361	7.8901	2.51205	2.11069	4.99251	6.08455
ENSG00000124549	BTN2A3P	4.30361	4.85781	6.45606	7.84922	5.64505	5.40465	5.63258	6.84512
ENSG00000186827	TNFRSF4	14.2019	11.0342	8.3117	7.84922	14.4513	15.6703	12.8867	11.2484
ENSG00000259075	POC1B-GALNT4	4.05257	8.05008	6.88131	7.64481	0.790307	6.17217	8.23551	8.92668
ENSG00000198156	NPIPB6	2.04421	1.94312	2.47418	7.39952	1.07256	1.08733	2.21889	1.72129
ENSG00000197653	DNAH10	3.58634	4.47612	7.34522	7.27688	3.07655	4.44524	6.65668	6.20464
ENSG00000162733	DDR2	3.26357	5.34359	4.29116	7.236	5.22167	4.5092	6.95538	9.24692
ENSG00000242338	BMS1P4	3.90911	4.19853	6.22411	7.15424	4.48781	4.22138	4.60847	6.56491
ENSG00000109686	SH3D19	17.8241	7.77249	13.3374	7.15424	5.02409	3.58178	11.4358	5.80434
ENSG00000173110	HSPA6	2.36699	2.11662	3.01541	7.11336	1.24191	1.56703	3.62704	6.36476
ENSG00000150637	CD226	13.8791	13.1855	8.38901	7.11336	9.399	5.85237	4.52313	4.96371
ENSG00000143127	ITGA10	3.40702	4.09444	4.94836	7.03159	3.72573	3.42188	4.35245	5.04377
ENSG00000271013	LRRC37A9P	3.29943	5.1007	5.79886	6.99071	4.96764	5.50059	3.75505	5.52413
ENSG00000198406	BZW1P2	15.1702	13.2202	14.6131	6.90895	14.3384	8.57069	10.1984	14.651
ENSG00000069399	BCL3	2.40285	3.29637	10.5926	6.7863	3.0201	5.21277	13.2707	5.72428
ENSG00000204967	PCDHA4	3.40702	4.33733	6.76533	6.74542	4.91119	5.02089	5.33388	5.60419
ENSG00000179598	PLD6	14.0943	15.198	8.65963	6.66366	13.4352	12.6322	8.06483	6.00449
ENSG00000181690	PLAG1	3.37116	3.67805	6.06947	6.5819	2.82252	2.36653	3.37101	3.52264
ENSG00000109771	LRP2BP	2.36699	3.26167	4.13652	6.54102	2.70962	1.53505	2.77362	3.48261
ENSG00000278662	GOLGA6L10	3.12012	4.75371	4.79372	6.37749	5.24989	4.28534	5.50456	7.76581
ENSG00000181619	GPR135	2.90494	5.62118	5.103	6.29573	5.61682	6.07623	4.65114	5.92443
ENSG00000242852	ZNF709	11.7632	4.82311	4.56177	6.29573	8.46757	5.18079	7.29675	5.0838
ENSG00000133574	GIMAP4	17.0351	16.1349	8.9689	6.25485	31.3018	30.701	22.957	12.5294
ENSG00000206344	HCG27	2.29526	2.15131	2.39686	6.17308	2.51205	2.78227	2.47492	5.96446
ENSG00000157227	MMP14	2.51044	2.3942	3.82725	6.17308	2.65317	1.56703	3.88306	4.56341
ENSG00000108821	COL1A1	2.58217	3.15757	6.30143	6.17308	3.21768	2.78227	5.41922	4.72353
ENSG00000164309	CMYA5	2.61803	3.64335	4.7164	6.17308	4.09266	4.31732	5.50456	6.60494
ENSG00000248334	WHAMMP2	3.01253	3.88624	4.32981	6.17308	1.46771	2.07871	1.6215	2.52189
ENSG00000144821	MYH15	3.3353	4.12913	6.30143	6.17308	3.133	2.84624	3.71238	3.68276
ENSG00000058866	DGKG	2.40285	3.05348	5.72154	6.09132	0.310478	0.191881	0.256026	0.36027
ENSG00000135437	RDH5	3.3353	3.08818	2.47418	6.05044	2.93542	2.30257	2.51759	3.24243
ENSG00000175106	TVP23C	2.9408	2.91468	4.21384	5.96868	3.66928	4.41326	4.43779	4.04302
ENSG00000278301	GRAMD4P3	1.97249	5.72527	6.95863	5.88691	3.64106	5.85237	6.486	5.52413
ENSG00000181016	LSMEM1	2.33112	2.67179	2.97675	5.88691	2.25802	2.78227	4.18176	7.72578
ENSG00000151164	RAD9B	2.72562	3.50456	3.55663	5.88691	2.25802	3.0701	3.02964	4.16311
ENSG00000204389	HSPA1A	2.04421	2.67179	3.13138	5.76427	1.07256	3.13406	3.28567	9.64722
ENSG00000283709	FAM238C	2.72562	3.64335	5.83752	5.72339	4.06443	4.44524	5.12052	4.76356
ENSG00000226976	COX6A1P2	1.79317	4.33733	6.99729	5.68251	2.51205	3.77366	5.41922	4.96371
ENSG00000182308	DCAF4L1	2.43871	2.5677	3.09272	5.68251	4.03621	4.28534	3.5417	8.08605
ENSG00000187650	VMAC	3.15598	4.40672	5.103	5.68251	4.65716	4.5092	3.58437	5.68425
ENSG00000116652	DLEU2L	3.01253	4.9272	5.64422	5.64163	3.16123	3.16604	4.01108	7.12533
ENSG00000166046	TCP11L2	2.79735	3.43516	4.87104	5.55986	1.86287	1.50307	1.57883	3.36252
ENSG00000111816	FRK	2.83321	3.01878	5.103	5.55986	4.62894	4.79703	6.52867	6.88515
ENSG00000100918	REC8	3.08425	2.91468	2.86077	5.55986	3.27413	3.35792	2.81629	4.36326
ENSG00000196358	NTNG2	2.79735	4.02504	4.63909	5.4781	1.80642	2.07871	1.96287	2.44183
ENSG00000151474	FRMD4A	10.3645	10.479	7.49986	5.4781	15.8908	14.1033	10.241	8.92668
ENSG00000164674	SYTL3	0.502088	1.00626	5.68288	5.43722	0.366928	1.15129	7.29675	5.84437
ENSG00000206561	COLQ	2.29526	2.08192	4.79372	5.43722	2.37092	2.97416	3.62704	4.48335
ENSG00000226259	GTF2H2B	10.3645	12.9773	16.9327	5.43722	3.52815	6.33207	7.59544	5.52413
ENSG00000197580	BCO2	2.11594	3.26167	3.05407	5.39634	3.81041	3.74168	2.90163	6.52488
ENSG00000181722	ZBTB20	2.43871	4.40672	4.2525	5.35546	1.66529	3.8696	3.02964	2.4018
ENSG00000125657	TNFSF9	2.40285	2.4983	3.55663	5.27369	2.76607	2.39851	4.48046	5.36401
ENSG00000166664	CHRFAM7A	2.83321	2.77589	3.55663	5.27369	2.34269	3.96554	2.30424	3.96297
ENSG00000167074	TEF	10.8666	9.22983	7.77047	5.27369	8.27	7.8991	5.29121	4.36326
ENSG00000092295	TGM1	2.04421	2.3942	3.09272	5.11017	3.49993	2.78227	3.32834	4.12308
ENSG00000173258	ZNF483	2.43871	2.15131	3.90456	5.02841	2.76607	3.48584	4.2671	5.84437
ENSG00000140538	NTRK3	11.0818	11.8322	6.10813	5.02841	1.52416	1.98277	0.512052	0.800599
ENSG00000254634	SMG1P6	2.40285	1.83903	3.82725	4.90576	4.29024	2.71831	1.70684	2.92219
ENSG00000130489	SCO2	11.5839	10.2361	8.65963	4.90576	9.76593	10.7134	8.8329	4.40329
ENSG00000162004	CCDC78	2.61803	2.25541	2.66747	4.824	3.44348	3.00614	3.37101	3.48261
ENSG00000117586	TNFSF4	10.1135	8.81345	6.91997	4.78312	9.00385	6.65188	3.28567	3.64273
ENSG00000170486	KRT72	1.90076	1.97782	3.90456	4.74224	2.4556	2.68633	5.07785	3.92294
ENSG00000182326	C1S	2.08008	2.11662	2.97675	4.66047	3.81041	3.23	4.48046	6.36476
ENSG00000124762	CDKN1A	2.25939	2.98408	5.91484	4.66047	2.6814	2.20663	4.82183	4.24317
ENSG00000254806	SYS1-DBNDD2	0.286907	0.763369	1.66234	4.53783	1.77819	1.50307	2.09088	3.00225
ENSG00000263006	ROCK1P1	2.1518	1.42264	2.20357	4.49695	0.818532	0.799504	1.87753	1.88141
ENSG00000135116	HRK	1.75731	2.29011	2.24223	4.45607	2.03222	1.95079	2.47492	2.20165
ENSG00000259399	TGIF2-C20orf24	8.71481	3.57396	2.62882	4.41519	4.77007	8.92247	11.5212	5.96446
ENSG00000185250	PPIL6	2.33112	2.74119	3.55663	4.3743	1.38304	1.59901	2.09088	2.08156
ENSG00000185338	SOCS1	2.22353	2.533	4.94836	4.33342	3.16123	3.48584	8.44887	2.84213
ENSG00000231721	LINC-PINT	1.39867	1.04096	2.12625	4.21078	1.07256	1.47109	2.9443	4.80359
ENSG00000253203	GUSBP3	1.43454	4.9619	5.48959	4.1699	3.52815	1.95079	3.28567	4.12308
ENSG00000136449	MYCBPAP	1.72144	2.08192	2.97675	4.1699	1.97577	2.14267	2.13355	2.52189
ENSG00000250802	ZBED3-AS1	2.25939	1.90842	2.62882	4.1699	1.74996	1.88683	2.00554	1.88141
ENSG00000171570	RAB4B-EGLN2	7.81822	20.2293	21.6104	4.1699	12.3909	8.09098	11.4785	14.691
ENSG00000215472	RPL17-C18orf32	9.64726	7.11322	8.00242	4.12902	4.60071	5.62851	3.49903	2.4018
ENSG00000186810	CXCR3	14.0226	14.5387	8.58231	4.00637	14.1691	13.8794	6.69935	4.003
ENSG00000204991	SPIRE2	1.8649	2.5677	3.86591	3.96549	1.94754	2.52643	4.77916	3.36252
ENSG00000236618	PITPNA-AS1	7.49545	4.64961	4.94836	3.96549	5.33457	5.72445	5.24854	4.24317
ENSG00000111644	ACRBP	1.29108	1.49204	2.62882	3.92461	0.846757	1.21525	2.13355	2.52189
ENSG00000118514	ALDH8A1	1.61385	2.25541	3.402	3.92461	2.11689	2.23861	3.20033	3.88291
ENSG00000068137	PLEKHH3	1.97249	2.4636	2.66747	3.84285	1.35481	1.24723	3.49903	2.76207
ENSG00000164949	GEM	1.61385	2.18601	2.5515	3.80197	1.29836	2.30257	2.73095	3.04228
ENSG00000185710	SMG1P4	1.36281	1.45734	3.2087	3.76108	5.13699	2.9102	0.981434	7.04527
ENSG00000142178	SIK1	1.68558	1.42264	3.28602	3.76108	1.29836	1.85485	2.85896	2.68201
ENSG00000185920	PTCH1	1.75731	2.32481	4.0592	3.7202	0.790307	1.08733	1.28013	1.28096
ENSG00000104918	RETN	7.06509	5.44768	4.13652	3.67932	4.45959	3.35792	4.69381	4.20314
ENSG00000105327	BBC3	1.00418	1.87373	1.62368	3.63844	1.18546	0.895445	1.57883	3.28246
ENSG00000156218	ADAMTSL3	1.93662	2.18601	2.74479	3.63844	2.7943	2.33455	2.6456	2.96222
ENSG00000250400	LINC00977	7.78236	7.07852	5.21897	3.63844	8.58047	8.85851	6.35798	4.88365
ENSG00000184545	DUSP8	0.824858	1.21445	2.12625	3.59756	0.733856	0.511683	1.6215	4.56341
ENSG00000188761	BCL2L15	1.90076	1.52674	2.16491	3.59756	2.54027	1.85485	2.47492	2.72204
ENSG00000228486	C2orf92	1.36281	2.63709	2.86077	3.55668	2.48382	2.30257	2.04821	3.24243
ENSG00000114656	KIAA1257	1.75731	2.533	2.47418	3.55668	2.37092	1.98277	2.04821	2.16162
ENSG00000122012	SV2C	1.90076	2.15131	3.71127	3.55668	1.35481	3.03812	6.05929	5.84437
ENSG00000228336	OR9H1P	1.90076	2.87998	3.402	3.55668	3.33058	3.26198	3.11499	2.68201
ENSG00000137331	IER3	6.52714	6.97442	5.68288	3.55668	2.73785	3.64574	2.85896	1.68126
ENSG00000095596	CYP26A1	7.17268	6.52334	5.64422	3.55668	5.87085	6.97168	5.33388	3.32249
ENSG00000182600	C2orf82	1.64972	1.35325	1.89429	3.5158	1.97577	1.85485	2.47492	3.04228
ENSG00000092529	CAPN3	1.72144	1.66553	3.32468	3.5158	1.10078	1.72693	1.96287	3.44258
ENSG00000183346	CABCOCO1	6.9575	5.86407	4.17518	3.5158	11.5441	9.91385	11.3932	9.4871
ENSG00000186049	KRT73	1.50626	2.08192	3.98188	3.47492	2.48382	3.13406	5.12052	4.04302
ENSG00000108932	SLC16A6	1.57799	1.73493	3.55663	3.47492	1.49594	2.07871	3.02964	2.60195
ENSG00000196296	ATP2A1	1.68558	1.87373	2.04893	3.47492	2.48382	2.39851	2.04821	3.52264
ENSG00000236404	VLDLR-AS1	1.04004	0.693972	1.97161	3.43403	0.423379	1.05535	1.83485	2.44183
ENSG00000251079	BMS1P2	1.54213	1.38794	2.04893	3.43403	2.9072	2.01475	2.00554	2.60195
ENSG00000188011	RTP5	0.753132	0.208192	4.36847	3.39315	0.366928	0.319802	2.73095	1.24093
ENSG00000057704	TMCC3	0.681405	1.38794	4.02054	3.35227	0.620955	1.63099	3.11499	3.72279
ENSG00000261366	MANEA-AS1	1.29108	0.971561	1.62368	3.31139	1.38304	1.85485	2.17622	2.52189
ENSG00000138379	MSTN	1.50626	1.56144	2.66747	3.31139	2.76607	3.13406	3.66971	4.96371
ENSG00000234390	USP27X-AS1	1.4704	1.90842	2.66747	3.27051	1.52416	2.17465	2.51759	2.36177
ENSG00000250959	GLUD1P3	1.75731	2.3942	2.47418	3.27051	3.52815	3.48584	2.90163	3.2024
ENSG00000258186	SLC7A5P2	0.609678	2.3942	2.89943	3.14786	2.85075	4.15742	2.98697	3.48261
ENSG00000213689	TREX1	13.3412	9.85441	11.1725	3.14786	9.96351	11.4169	12.8013	7.92593
ENSG00000125740	FOSB	1.61385	2.15131	1.81698	3.10698	1.66529	1.24723	1.74951	2.8021
ENSG00000213693	SEC14L1P1	1.68558	2.29011	2.86077	3.10698	2.82252	2.14267	1.66417	4.72353
ENSG00000112599	GUCA1B	1.72144	1.97782	1.73966	3.10698	2.14512	2.07871	1.9202	3.04228
ENSG00000270276	HIST2H4B	0.824858	1.42264	0.927817	3.0661	1.29836	1.18327	0.682737	2.32174
ENSG00000225264	ZNRF2P2	1.32695	1.66553	2.5515	3.0661	2.6814	2.36653	2.30424	2.48186
ENSG00000214922	HLA-F-AS1	1.39867	2.11662	1.97161	3.0661	1.55239	1.98277	2.13355	1.96147
ENSG00000259726	CSPG4P11	1.43454	1.90842	1.58502	3.0661	4.37491	3.74168	2.17622	2.84213
ENSG00000254860	TMEM9B-AS1	1.64972	2.533	3.28602	3.0661	1.69351	2.20663	1.3228	2.16162
ENSG00000120738	EGR1	8.21272	5.89876	6.22411	3.0661	4.60071	5.21277	4.05375	2.44183
ENSG00000155530	LRGUK	1.32695	2.22071	2.62882	3.02522	2.70962	1.98277	1.9202	2.4018
ENSG00000147434	CHRNA6	1.39867	1.00626	1.89429	3.02522	0.790307	0.991385	1.87753	1.72129
ENSG00000213988	ZNF90	1.39867	1.87373	2.62882	3.02522	2.28624	2.20663	2.90163	2.96222
ENSG00000224975	INE1	1.50626	1.80433	1.35307	3.02522	1.38304	1.63099	1.6215	1.88141
ENSG00000259660	DNM1P47	1.14763	1.49204	2.39686	2.98434	1.18546	1.08733	1.3228	1.16087
ENSG00000174130	TLR6	0.717268	1.28385	2.01027	2.94346	0.959658	1.24723	1.6215	2.28171
ENSG00000260644	HERC2P5	1.21936	2.01252	3.09272	2.94346	2.4556	2.01475	3.15766	2.84213
ENSG00000261599	HERC2P8	1.21936	2.29011	3.28602	2.94346	2.4556	2.20663	3.15766	2.84213
ENSG00000130052	STARD8	1.32695	2.22071	2.82211	2.94346	3.58461	2.46247	1.96287	2.64198
ENSG00000144278	GALNT13	1.18349	1.97782	2.28088	2.90258	0.0846757	0	0.0853421	0.0800599
ENSG00000174384	PMS2P6	1.50626	4.9272	4.44579	2.90258	4.31846	3.32594	4.2671	2.64198
ENSG00000127249	ATP13A4	0.788995	1.00626	1.81698	2.86169	0.903208	1.11931	1.83485	1.64123
ENSG00000182397	DNM1P46	1.18349	2.5677	3.09272	2.86169	1.55239	1.21525	1.0241	1.28096
ENSG00000266777	SH3GL1P1	1.25522	1.45734	2.20357	2.86169	1.80642	1.75891	1.9202	4.003
ENSG00000172638	EFEMP2	0.932449	0.867465	1.58502	2.82081	1.07256	1.05535	1.23746	0.760569
ENSG00000115919	KYNU	1.00418	1.49204	2.66747	2.82081	2.5685	2.36653	2.30424	2.48186
ENSG00000134830	C5AR2	1.11177	1.28385	1.58502	2.82081	1.60884	1.47109	4.05375	2.72204
ENSG00000165029	ABCA1	1.11177	1.45734	1.701	2.82081	4.99587	4.95693	3.5417	6.2847
ENSG00000166455	C16orf46	1.43454	1.63083	1.54636	2.82081	2.9072	1.82287	2.04821	1.44108
ENSG00000168273	SMIM4	5.34365	3.64335	4.44579	2.82081	5.13699	4.15742	5.54723	4.12308
ENSG00000198947	DMD	5.55883	5.13539	4.98702	2.82081	9.34255	6.97168	5.76059	4.44332
ENSG00000274600	RIMBP3B	1.21936	1.52674	4.7164	2.77993	1.77819	3.13406	2.13355	1.04078
ENSG00000112541	PDE10A	1.25522	1.94312	2.66747	2.77993	1.12901	1.37515	1.49349	1.48111
ENSG00000055955	ITIH4	1.43454	1.63083	1.97161	2.77993	2.82252	2.43049	2.17622	2.04153
ENSG00000206077	ZDHHC11B	1.54213	2.32481	3.24736	2.77993	0.733856	0.895445	0.768079	0.840629
ENSG00000069702	TGFBR3	0.466224	0.798068	3.05407	2.73905	0.790307	0.831484	4.8645	3.80285
ENSG00000185633	NDUFA4L2	1.21936	1.00626	2.24223	2.73905	1.49594	1.56703	2.17622	1.88141
ENSG00000101638	ST8SIA5	1.32695	1.87373	2.86077	2.73905	1.52416	1.11931	2.13355	1.32099
ENSG00000255150	EID3	0.466224	0.867465	0.850499	2.69817	0.254027	0.671584	1.45082	2.76207
ENSG00000140795	MYLK3	1.00418	1.59614	1.31441	2.69817	1.58061	1.27921	2.56026	2.0015
ENSG00000176728	TTTY14	1.00418	1.56144	1.701	2.69817	0.423379	0.831484	1.45082	0.960719
ENSG00000164776	PHKG1	1.32695	1.49204	1.46904	2.69817	1.38304	1.31119	2.00554	2.04153
ENSG00000277449	CEBPB-AS1	1.39867	2.08192	2.39686	2.69817	0.931433	1.82287	2.13355	2.68201
ENSG00000235370	DNM1P51	1.43454	1.83903	2.08759	2.69817	1.58061	2.52643	1.87753	1.56117
ENSG00000099338	CATSPERG	1.25522	1.73493	1.43039	2.65729	0.987883	1.02337	1.57883	1.64123
ENSG00000136535	TBR1	1.25522	1.42264	1.77832	2.65729	1.18546	1.27921	1.40814	3.2024
ENSG00000230701	FBXW4P1	1.39867	1.90842	1.77832	2.65729	2.03222	1.98277	1.87753	2.8021
ENSG00000181418	DDN	5.45124	4.71901	4.09786	2.65729	5.05232	3.83762	2.77362	1.96147
ENSG00000223631	LINC01120	5.70228	4.71901	3.2087	2.65729	3.86686	3.48584	1.6215	2.96222
ENSG00000204815	TTC25	1.0759	1.59614	1.58502	2.61641	0.818532	1.21525	1.96287	2.76207
ENSG00000205213	LGR4	1.14763	1.07566	2.12625	2.61641	1.43949	1.31119	2.38958	2.36177
ENSG00000181984	GOLGA8CP	1.39867	1.66553	0.42525	2.61641	0.141126	0.223861	0	0
ENSG00000224003	YES1P1	0.573815	0.520479	0.695863	2.57553	0.564505	0.511683	1.6215	2.76207
ENSG00000176945	MUC20	1.14763	2.22071	2.3582	2.57553	1.24191	1.08733	1.49349	2.68201
ENSG00000188112	C6orf132	1.36281	1.63083	1.97161	2.57553	1.12901	0.959405	1.28013	1.80135
ENSG00000198453	ZNF568	1.39867	1.17975	1.58502	2.57553	0.677406	1.02337	1.40814	1.64123
ENSG00000139970	RTN1	4.66224	3.50456	3.51797	2.57553	3.38703	2.65435	3.32834	2.60195
ENSG00000101336	HCK	5.45124	4.26793	3.17004	2.57553	6.99986	4.54118	2.77362	3.08231
ENSG00000229944	EIF4EP2	7.28027	8.84815	4.13652	2.57553	7.28211	9.56207	5.8886	7.56566
ENSG00000128510	CPA4	1.00418	0.936863	2.66747	2.53464	0.423379	0.607623	1.57883	0.760569
ENSG00000172901	LVRN	1.11177	1.63083	1.66234	2.53464	1.72174	1.88683	2.17622	2.96222
ENSG00000168356	SCN11A	1.29108	1.07566	1.77832	2.53464	1.12901	1.31119	1.23746	1.28096
ENSG00000226314	ZNF192P1	1.29108	1.42264	1.701	2.53464	0.790307	1.63099	1.96287	2.96222
ENSG00000229989	MIR181A1HG	1.29108	1.63083	2.3582	2.53464	1.21369	1.43911	1.15212	1.48111
ENSG00000183785	TUBA8	0.466224	1.94312	1.43039	2.49376	0.846757	1.08733	1.79218	2.16162
ENSG00000198590	C3orf35	0.968312	0.589876	1.12111	2.49376	1.24191	1.43911	1.28013	2.16162
ENSG00000223525	RABGAP1L-IT1	0.968312	1.21445	1.00514	2.49376	1.35481	1.82287	0.896092	2.44183
ENSG00000270316	BORCS7-ASMT	1.21936	1.35325	0.966476	2.49376	0.395153	1.15129	2.34691	2.68201
ENSG00000160593	JAML	1.29108	1.00626	1.54636	2.49376	1.10078	1.02337	1.06678	1.00075
ENSG00000158406	HIST1H4H	1.0759	0.971561	2.3582	2.45288	0.903208	0.831484	1.15212	1.36102
ENSG00000123901	GPR83	1.11177	1.59614	1.93295	2.45288	1.94754	1.47109	2.13355	3.64273
ENSG00000172361	CFAP53	1.21936	0.832767	2.12625	2.45288	1.58061	1.43911	2.38958	2.72204
ENSG00000197291	RAMP2-AS1	1.0759	1.04096	1.08245	2.412	1.27014	0.991385	1.28013	0.960719
ENSG00000157734	SNX22	4.8057	1.87373	3.32468	2.412	3.21768	1.37515	3.32834	4.72353
ENSG00000184486	POU3F2	4.98501	5.34359	3.90456	2.412	0.790307	0.959405	0.853421	0.600449
ENSG00000110719	TCIRG1	1.14763	1.42264	1.5077	2.37112	0.931433	1.08733	1.19479	1.08081
ENSG00000284461	RABGEF1	1.29108	0.936863	1.27575	2.37112	5.27812	3.29396	4.65114	1.68126
ENSG00000204099	NEU4	0.10759	0.138794	2.04893	2.33024	0.112901	0.383762	2.56026	1.28096
ENSG00000262001	DLGAP1-AS2	0.788995	1.04096	2.28088	2.33024	0.846757	0.863465	2.00554	2.16162
ENSG00000103313	MEFV	0.896585	1.28385	1.31441	2.33024	1.18546	0.927425	2.00554	1.68126
ENSG00000164440	TXLNB	1.11177	1.94312	1.54636	2.33024	0.677406	1.21525	1.49349	1.36102
ENSG00000188993	LRRC66	1.14763	1.14505	2.01027	2.33024	1.38304	1.40713	1.87753	3.84288
ENSG00000010310	GIPR	1.18349	1.94312	2.20357	2.33024	1.55239	1.75891	2.13355	2.20165
ENSG00000057657	PRDM1	1.18349	1.97782	1.97161	2.33024	0.931433	1.02337	0.597395	1.44108
ENSG00000130997	POLN	1.14763	1.17975	2.70613	2.28936	1.04433	1.31119	1.6215	1.40105
ENSG00000215160	OR7E122P	1.14763	1.56144	1.23709	2.24847	1.12901	1.24723	1.10945	1.16087
ENSG00000196132	MYT1	4.51879	3.88624	2.66747	2.24847	27.0116	23.2816	21.7622	21.2959
ENSG00000161921	CXCL16	0.932449	1.35325	2.04893	2.20759	0.733856	1.59901	1.83485	1.04078
ENSG00000145700	ANKRD31	1.18349	1.80433	2.01027	2.20759	0.818532	1.34317	1.0241	1.6012
ENSG00000114646	CSPG5	4.30361	3.67805	3.47931	2.20759	3.3588	3.58178	3.11499	2.92219
ENSG00000261794	GOLGA8H	0.824858	1.17975	0.966476	2.16671	1.32659	1.02337	0.938763	1.24093
ENSG00000204779	FOXD4L5	0.932449	1.35325	1.43039	2.16671	1.18546	1.34317	1.06678	1.04078
ENSG00000227036	LINC00511	0.932449	1.04096	2.08759	2.16671	0.818532	0.895445	1.70684	0.640479
ENSG00000230397	SPTLC1P1	1.00418	1.24915	1.04379	2.16671	0.53628	1.02337	1.10945	1.16087
ENSG00000279968	GVQW2	1.11177	1.35325	1.46904	2.16671	1.27014	1.05535	1.0241	1.80135
ENSG00000146221	TCTE1	0.896585	1.14505	1.62368	2.12583	0.59273	0.255841	1.06678	0.760569
ENSG00000042286	AIFM2	1.00418	1.66553	1.43039	2.12583	0.649181	1.15129	1.06678	0.960719
ENSG00000181392	SYNE4	1.04004	1.00626	1.89429	2.12583	0.987883	0.959405	1.53616	1.56117
ENSG00000187908	DMBT1	0.573815	0.659274	3.05407	2.08495	0.931433	1.47109	1.3228	1.12084
ENSG00000170509	HSD17B13	0.681405	0.832767	0.966476	2.08495	0.705631	0.799504	1.53616	2.04153
ENSG00000010379	SLC6A13	0.860722	0.520479	2.04893	2.08495	0.620955	0.575643	1.9202	1.2009
ENSG00000265018	AGAP12P	1.04004	1.97782	2.93809	2.08495	2.00399	4.28534	3.20033	2.52189
ENSG00000115844	DLX2	4.19602	3.60866	4.09786	2.08495	1.43949	1.98277	1.96287	1.76132
ENSG00000277112	ANKRD20A21P	1.0759	1.31855	1.81698	2.04407	0.733856	0.799504	1.40814	1.72129
ENSG00000105649	RAB3A	3.83738	3.64335	2.66747	2.04407	4.03621	3.83762	3.11499	1.52114
ENSG00000171658	NMRAL2P	0.0358634	0	1.12111	2.00319	0.141126	0.255841	2.04821	3.48261
ENSG00000109321	AREG	0.609678	0.798068	1.97161	2.00319	0.423379	0.575643	2.60293	2.44183
ENSG00000153157	SYCP2L	0.824858	1.49204	0.695863	2.00319	1.12901	0.767524	1.79218	2.16162
ENSG00000226029	LINC01772	0.860722	1.70023	1.701	2.00319	0.959658	0.959405	1.0241	1.40105
ENSG00000162438	CTRC	0.896585	1.31855	1.19843	2.00319	1.15723	0.959405	1.40814	1.76132
ENSG00000213057	C1orf220	1.00418	1.21445	1.46904	2.00319	1.80642	1.98277	1.40814	1.12084
ENSG00000109927	TECTA	1.04004	1.80433	1.97161	2.00319	0.818532	1.02337	0.981434	1.32099
ENSG00000204947	ZNF425	1.11177	1.52674	1.58502	2.00319	1.91932	1.47109	1.10945	1.6012
ENSG00000152292	SH2D6	0.466224	0.451082	0.927817	1.9623	0.620955	0.575643	0.640066	1.72129
ENSG00000134061	CD180	0.573815	1.24915	1.12111	1.9623	0.959658	0.959405	1.53616	1.88141
ENSG00000233954	UQCRHL	0.753132	1.11036	1.46904	1.9623	1.18546	1.72693	1.19479	1.48111
ENSG00000173261	PLAC8L1	0.788995	0.624575	0.889158	1.9623	0.762081	1.11931	1.83485	1.44108
ENSG00000076351	SLC46A1	3.90911	4.85781	2.78345	1.9623	3.92331	4.06148	2.04821	2.04153
ENSG00000103089	FA2H	3.98084	4.61492	3.47931	1.9623	9.70948	9.88187	8.57688	5.4841
ENSG00000001460	STPG1	0.860722	1.24915	2.24223	1.92142	1.74996	1.91881	2.68828	2.0015
ENSG00000103227	LMF1	0.860722	1.90842	1.85563	1.92142	0.790307	1.05535	0.682737	1.16087
ENSG00000198342	ZNF442	0.896585	1.38794	1.04379	1.92142	1.38304	1.50307	2.04821	2.8021
ENSG00000121101	TEX14	1.00418	0.936863	1.12111	1.92142	1.21369	0.799504	1.57883	1.80135
ENSG00000215630	GUSBP9	1.00418	0.589876	1.66234	1.92142	1.66529	0.991385	1.28013	1.28096
ENSG00000012171	SEMA3B	0.896585	0.693972	0.927817	1.88054	0.931433	0.607623	0.938763	0.840629
ENSG00000163131	CTSS	0.896585	0.971561	1.701	1.88054	2.06044	1.95079	2.77362	2.76207
ENSG00000178115	GOLGA8Q	0.932449	1.63083	0.889158	1.88054	2.17334	1.08733	0.725408	1.56117
ENSG00000264313	RN7SL644P	0.645541	0.589876	0.695863	1.83966	0.790307	0.575643	0.981434	0.520389
ENSG00000122735	DNAI1	0.753132	1.17975	1.19843	1.83966	0.169351	0.607623	0.768079	0.600449
ENSG00000283554	LINC02341	0.788995	0.624575	1.08245	1.83966	0.649181	0.543663	0.512052	0.800599
ENSG00000104447	TRPS1	0.860722	1.17975	1.46904	1.83966	0.141126	0.0959405	0.170684	0.12009
ENSG00000229036	VDAC1P8	0.968312	1.28385	1.08245	1.83966	1.91932	1.15129	2.00554	2.72204
ENSG00000260455	NBAT1	0.968312	1.45734	0.927817	1.83966	0.959658	1.02337	1.15212	0.760569
ENSG00000249855	EEF1A1P19	0.681405	0.346986	0.966476	1.79878	0.987883	0.799504	0.81075	1.00075
ENSG00000226232	NPIPB14P	0.717268	0.971561	1.31441	1.79878	1.12901	1.47109	0.768079	1.76132
ENSG00000250539	KRT8P33	0.932449	0.589876	1.58502	1.79878	1.18546	1.43911	0.42671	1.96147
ENSG00000276203	ANKRD20A3	0.932449	2.35951	2.12625	1.79878	1.01611	0.959405	0.640066	1.40105
ENSG00000226715	LINC01709	5.16433	1.59614	3.47931	1.79878	3.18945	1.88683	4.05375	3.2024
ENSG00000114315	HES1	7.24441	5.65587	4.2525	1.79878	12.7014	10.0418	8.1075	2.48186
ENSG00000140057	AK7	0.609678	1.70023	1.97161	1.7579	1.12901	1.08733	1.9202	1.72129
ENSG00000134470	IL15RA	0.824858	0.832767	1.46904	1.7579	0.762081	1.11931	0.896092	1.12084
ENSG00000143994	ABHD1	0.824858	1.56144	0.927817	1.7579	0.649181	0.863465	1.15212	1.32099
ENSG00000281189	GHET1	0.824858	0.867465	1.54636	1.7579	1.10078	1.21525	1.45082	2.20165
ENSG00000007516	BAIAP3	0.860722	1.49204	1.23709	1.7579	0.818532	0.319802	0.725408	0.520389
ENSG00000229692	SOS1-IT1	0.932449	1.56144	1.62368	1.7579	1.69351	2.39851	1.23746	1.88141
ENSG00000174576	NPAS4	3.19184	3.19227	2.5515	1.7579	3.78218	2.71831	2.17622	0.880659
ENSG00000170689	HOXB9	0.358634	0.381685	0.81184	1.71702	0.395153	0.159901	0.298697	0.520389
ENSG00000087589	CASS4	0.824858	1.04096	1.43039	1.71702	0.59273	0.543663	1.15212	1.44108
ENSG00000204531	POU5F1	0.824858	1.31855	1.12111	1.71702	1.15723	0.735544	1.49349	1.36102
ENSG00000226356	RPS6P20	0.860722	0.971561	1.19843	1.71702	0.903208	1.21525	1.19479	2.04153
ENSG00000274276	CBSL	0.860722	0.416383	1.00514	1.71702	1.04433	0.543663	0.938763	8.36626
ENSG00000166341	DCHS1	0.932449	1.00626	1.19843	1.71702	0.762081	0.319802	0.597395	0.720539
ENSG00000104808	DHDH	3.12012	2.15131	2.3582	1.71702	3.0201	2.43049	3.20033	2.56192
ENSG00000168329	CX3CR1	3.22771	3.46986	2.78345	1.71702	4.51604	5.82039	3.66971	3.16237
ENSG00000073150	PANX2	0.645541	1.21445	1.54636	1.67614	0.479829	0.479703	0.938763	0.960719
ENSG00000135747	ZNF670-ZNF695	0.896585	1.21445	1.08245	1.67614	0.959658	1.34317	1.06678	1.04078
ENSG00000183246	RIMBP3C	3.72979	2.87998	0.966476	1.67614	1.46771	0	1.23746	0.520389
ENSG00000172780	RAB43	14.453	2.84529	12.8735	1.67614	20.9996	9.62603	1.6215	2.12159
ENSG00000254870	ATP6V1G2-DDX39B	33.1737	47.9882	30.9272	1.67614	19.7859	28.1426	22.701	16.012
ENSG00000187987	ZSCAN23	0.609678	0.485781	1.35307	1.63525	0.818532	0.703564	0.554723	0.640479
ENSG00000160471	COX6B2	0.681405	0.693972	0.927817	1.63525	0.762081	0.927425	0.981434	1.08081
ENSG00000196628	TCF4	0.717268	1.24915	1.15977	1.63525	2.14512	2.11069	2.38958	2.24168
ENSG00000014914	MTMR11	0.896585	0.936863	1.43039	1.63525	1.24191	0.927425	1.36547	1.48111
ENSG00000164175	SLC45A2	0.573815	0.902164	1.93295	1.59437	1.52416	0.703564	1.3228	1.76132
ENSG00000152380	FAM151B	0.681405	0.659274	1.5077	1.59437	0.762081	0.671584	1.15212	1.16087
ENSG00000114786	ABHD14A-ACY1	0.717268	0.589876	0.850499	1.59437	1.01611	0.575643	1.36547	0.960719
ENSG00000143850	PLEKHA6	0.788995	0.832767	1.31441	1.59437	1.38304	0.767524	0.981434	1.44108
ENSG00000091513	TF	0.466224	0.624575	0.734522	1.55349	0.254027	0.511683	0.597395	0.720539
ENSG00000235493	LINC01967	0.466224	1.24915	0.347931	1.55349	0.846757	0.671584	0.938763	0.840629
ENSG00000231160	KLF3-AS1	0.609678	0.659274	0.966476	1.55349	0.959658	1.15129	0.768079	1.36102
ENSG00000167769	ACER1	0.681405	0.659274	1.35307	1.55349	0.564505	0.639603	0.853421	0.960719
ENSG00000260903	XKR7	0.717268	0.867465	1.19843	1.55349	0.59273	0.607623	0.768079	0.480359
ENSG00000264954	PRR29-AS1	0.717268	0.728671	1.23709	1.55349	0.874982	0.639603	0.725408	1.24093
ENSG00000224892	RPS4XP16	0.753132	0.728671	0.927817	1.55349	0.620955	0.671584	0.597395	0.800599
ENSG00000188677	PARVB	0.824858	1.17975	1.58502	1.55349	1.27014	0.735544	1.06678	1.76132
ENSG00000226937	CEP164P1	2.86907	1.56144	1.66234	1.55349	1.66529	1.27921	1.53616	1.88141
ENSG00000163421	PROK2	3.04839	2.6024	2.12625	1.55349	2.00399	2.46247	1.6215	1.96147
ENSG00000102934	PLLP	3.15598	1.56144	1.39173	1.55349	1.86287	1.08733	1.57883	2.48186
ENSG00000255198	SNHG9	3.37116	2.4636	2.70613	1.55349	2.22979	2.17465	2.26157	2.52189
ENSG00000138185	ENTPD1	0.394498	0.589876	1.15977	1.51261	0.733856	0.575643	0.554723	0.760569
ENSG00000170160	CCDC144A	0.537951	0.971561	1.54636	1.51261	1.52416	1.47109	1.06678	1.64123
ENSG00000113389	NPR3	0.645541	0.832767	1.00514	1.51261	0.762081	1.18327	1.23746	1.32099
ENSG00000128591	FLNC	0.717268	0.867465	1.08245	1.51261	0.451604	0.639603	0.640066	1.16087
ENSG00000266236	NARF-IT1	0.717268	0.555178	0.657204	1.51261	1.35481	0.959405	0.640066	1.68126
ENSG00000158423	RIBC1	0.788995	1.42264	1.35307	1.51261	0.818532	0.799504	0.597395	0.720539
ENSG00000254911	SCARNA9	0.788995	0.936863	1.39173	1.51261	0.564505	0.543663	0.853421	0.920689
ENSG00000250889	LINC01336	0.10759	0.659274	0.386591	1.47173	0.451604	0.383762	0.170684	0.440329
ENSG00000102349	KLF8	0.322771	0.693972	0.618545	1.47173	0.310478	0.255841	0.768079	0.24018
ENSG00000248371	LINC02056	0.322771	0.728671	0.42525	1.47173	0.959658	0.671584	0.256026	0.680509
ENSG00000240616	RPS6P25	0.502088	0.936863	0.695863	1.47173	0.959658	0.735544	0.682737	0.840629
ENSG00000187492	CDHR4	0.537951	0.902164	0.850499	1.47173	0.677406	1.21525	0.81075	0.800599
ENSG00000264204	AGAP7P	0.537951	0.416383	0.618545	1.47173	0.931433	0.511683	1.45082	0.480359
ENSG00000197837	HIST4H4	0.609678	0.936863	1.04379	1.47173	0.846757	0.735544	1.0241	0.880659
ENSG00000237669	HCG4P3	0.681405	0.798068	0.695863	1.47173	0.451604	0.767524	0.81075	1.16087
ENSG00000204301	NOTCH4	0.788995	0.693972	0.618545	1.47173	0.649181	0.607623	0.981434	0.880659
ENSG00000223749	MIR503HG	2.68976	1.94312	1.85563	1.47173	2.9072	2.65435	2.9443	2.04153
ENSG00000089127	OAS1	2.76148	1.56144	1.31441	1.47173	1.46771	1.15129	1.70684	0.880659
ENSG00000128604	IRF5	3.19184	2.01252	1.27575	1.47173	3.16123	2.59039	1.49349	1.64123
ENSG00000111536	IL26	3.51461	3.60866	2.31954	1.47173	6.80228	6.52395	7.63812	7.76581
ENSG00000103472	RRN3P2	0.179317	0.208192	0.889158	1.43085	0.59273	0.703564	1.0241	1.28096
ENSG00000182329	KIAA2012	0.394498	1.04096	1.04379	1.43085	1.24191	0.959405	1.19479	1.04078
ENSG00000271723	MROH7-TTC4	0.394498	0.416383	0.695863	1.43085	0.903208	0.511683	0.938763	0.680509
ENSG00000255303	OR5BA1P	0.537951	0.832767	1.04379	1.43085	1.29836	1.15129	0.640066	0.880659
ENSG00000073803	MAP3K13	0.573815	0.798068	0.966476	1.43085	1.41126	0.831484	1.10945	0.840629
ENSG00000162482	AKR7A3	0.645541	1.04096	0.618545	1.43085	1.15723	0.767524	0.640066	1.04078
ENSG00000183111	ARHGEF37	0.681405	0.451082	1.12111	1.43085	0.225802	0.287822	0.81075	0.480359
ENSG00000258476	LINC02207	0.681405	0.867465	2.12625	1.43085	0.225802	0.383762	0.768079	0.920689
ENSG00000223799	IL10RB-AS1	4.0167	1.28385	1.77832	1.43085	2.17334	1.59901	1.57883	1.68126
ENSG00000167637	ZNF283	0.430361	0.624575	0.309272	1.38997	0.733856	0.511683	0.981434	1.28096
ENSG00000219814	RPL23AP47	0.502088	0.971561	0.850499	1.38997	1.27014	1.08733	0.640066	0.640479
ENSG00000119715	ESRRB	0.609678	0.763369	0.889158	1.38997	0.451604	0.895445	1.3228	0.760569
ENSG00000179362	HMGN2P46	0.681405	1.00626	0.81184	1.38997	1.43949	0.895445	0.938763	0.840629
ENSG00000184811	TUSC5	2.72562	2.15131	2.24223	1.38997	1.74996	1.66297	0.981434	0.720539
ENSG00000188452	CERKL	3.47875	1.35325	1.43039	1.38997	3.92331	2.62237	4.48046	4.16311
ENSG00000262180	OCLM	0.430361	0.763369	0.850499	1.34908	0.59273	0.703564	0.981434	1.44108
ENSG00000177337	DLGAP1-AS1	0.537951	0.520479	1.27575	1.34908	1.41126	1.05535	1.57883	1.88141
ENSG00000223573	TINCR	0.573815	0.728671	0.773181	1.34908	1.07256	0.415742	0.981434	1.96147
ENSG00000119900	OGFRL1	0.609678	0.485781	0.889158	1.34908	1.01611	0.351782	0.682737	0.800599
ENSG00000249961	TERB1	0.609678	0.520479	0.579886	1.34908	0.846757	0.831484	1.15212	1.12084
ENSG00000257150	PGAM1P5	0.609678	0.589876	0.850499	1.34908	0.620955	0.543663	0.384039	0.720539
ENSG00000251141	MRPS30-DT	0.645541	1.07566	0.966476	1.34908	0.59273	0.927425	0.896092	0.960719
ENSG00000241769	LINC00893	0.681405	1.00626	0.579886	1.34908	1.04433	0.959405	0.981434	1.04078
ENSG00000165555	NOXRED1	0.717268	0.485781	1.19843	1.34908	0.225802	0.447722	0.640066	1.08081
ENSG00000246095	LINC01096	2.5463	2.35951	2.70613	1.34908	2.03222	2.81426	3.71238	2.24168
ENSG00000100036	SLC35E4	3.15598	2.4636	2.04893	1.34908	2.34269	2.07871	1.40814	1.32099
ENSG00000050628	PTGER3	3.44289	2.67179	1.89429	1.34908	1.80642	1.63099	1.06678	0.880659
ENSG00000249884	RNF103-CHMP3	4.59052	2.67179	0	1.34908	1.18546	0.959405	4.2671	2.48186
ENSG00000169031	COL4A3	0.430361	0.728671	0.734522	1.3082	0.0282252	0.0959405	0.170684	0.28021
ENSG00000112053	SLC26A8	0.502088	0.693972	0.42525	1.3082	0.705631	0.607623	0.896092	0.720539
ENSG00000061455	PRDM6	0.537951	1.00626	1.12111	1.3082	0.423379	0.319802	0.554723	0.760569
ENSG00000170074	FAM153A	0.537951	0.693972	1.04379	1.3082	1.01611	0.895445	1.49349	1.44108
ENSG00000232490	OSBPL10-AS1	0.537951	0.416383	1.23709	1.3082	0.790307	1.11931	0.768079	0.680509
ENSG00000215241	LINC02449	0.573815	0.312288	0.386591	1.3082	0.846757	0.799504	0.512052	0.760569
ENSG00000265992	ESRG	0.609678	1.45734	1.54636	1.3082	0.987883	1.15129	0.469381	1.12084
ENSG00000144935	TRPC1	0.681405	0.971561	1.00514	1.3082	0.479829	0.543663	0.725408	1.08081
ENSG00000143178	TBX19	0.717268	0.728671	1.23709	1.3082	0.874982	1.11931	0.81075	1.72129
ENSG00000183134	PTGDR2	2.43871	2.35951	1.35307	1.3082	3.83863	4.31732	2.43225	1.56117
ENSG00000204103	MAFB	2.51044	2.81059	1.701	1.3082	1.74996	1.24723	2.09088	1.32099
ENSG00000268883	PNMA6B	3.08425	1.31855	1.81698	1.3082	2.22979	3.51782	1.70684	1.52114
ENSG00000240567	LINC02067	3.22771	1.52674	2.04893	1.3082	1.66529	0.799504	1.74951	1.24093
ENSG00000250127	LINC02108	0.394498	1.14505	0.618545	1.26732	0.677406	1.05535	0.512052	1.04078
ENSG00000163545	NUAK2	0.430361	1.00626	1.00514	1.26732	0.677406	0.991385	0.853421	1.24093
ENSG00000224008	LINC01441	0.466224	0.555178	0.773181	1.26732	0.564505	0.607623	0.853421	0.880659
ENSG00000245275	SAP30L-AS1	0.466224	0.312288	0.657204	1.26732	0.282252	0.511683	0.512052	0.0800599
ENSG00000117643	MAN1C1	0.502088	0.520479	0.966476	1.26732	0.818532	0.863465	1.0241	0.640479
ENSG00000241388	HNF1A-AS1	0.502088	0.346986	1.12111	1.26732	0.620955	0.831484	1.3228	1.08081
ENSG00000152229	PSTPIP2	0.537951	1.66553	1.43039	1.26732	1.97577	1.79089	1.49349	2.32174
ENSG00000159761	C16orf86	0.573815	0.763369	1.04379	1.26732	0.59273	0.831484	1.28013	0.800599
ENSG00000211797	TRAV17	0.573815	0.971561	1.58502	1.26732	0.564505	1.34317	1.28013	0.840629
ENSG00000261279	ULK4P1	0.681405	0.485781	0.42525	1.26732	0.366928	1.34317	0.81075	0.12009
ENSG00000189410	SH2D5	2.29526	1.63083	1.5077	1.26732	1.86287	1.75891	1.28013	1.28096
ENSG00000200087	SNORA73B	2.61803	2.25541	1.77832	1.26732	2.4556	2.11069	0.981434	0.800599
ENSG00000242756	RHOT1P3	0.10759	0.555178	0.386591	1.22644	0.903208	0.831484	1.06678	0.680509
ENSG00000123411	IKZF4	0.394498	0.346986	1.08245	1.22644	0.169351	0.223861	0.298697	0.32024
ENSG00000235927	NEXN-AS1	0.394498	0.589876	0.541227	1.22644	0.53628	0.383762	0.682737	0.800599
ENSG00000233355	CHRM3-AS2	0.430361	0.798068	0.657204	1.22644	0.762081	0.991385	1.0241	1.08081
ENSG00000156463	SH3RF2	0.466224	0.763369	1.27575	1.22644	1.27014	0.959405	0.938763	1.92144
ENSG00000279355	AGPAT4-IT1	0.502088	0.416383	0.270613	1.22644	0.395153	0.191881	0.512052	0.440329
ENSG00000237989	LINC01679	0.537951	0.798068	1.19843	1.22644	0.141126	0.479703	0.725408	0.28021
ENSG00000117407	ARTN	0.609678	1.49204	1.15977	1.22644	0.649181	0.863465	1.06678	1.08081
ENSG00000020577	SAMD4A	0.645541	0.624575	1.04379	1.22644	0.451604	0.575643	0.640066	0.680509
ENSG00000140285	FGF7	0.645541	0.867465	1.19843	1.22644	0.508054	0.735544	1.6215	0.920689
ENSG00000178081	ULK4P3	0.286907	0.624575	0.966476	1.18556	0.338703	0.255841	0.170684	1.2009
ENSG00000180867	PDIA3P1	0.394498	0.555178	1.23709	1.18556	0.790307	0.799504	1.19479	1.40105
ENSG00000266754	RN7SL524P	0.394498	0.659274	0.618545	1.18556	0.508054	0.799504	0.81075	0.440329
ENSG00000128655	PDE11A	0.430361	0.589876	0.42525	1.18556	1.01611	1.18327	1.0241	1.6012
ENSG00000163734	CXCL3	0.466224	0.832767	1.54636	1.18556	1.12901	1.18327	2.98697	4.32323
ENSG00000166473	PKD1L2	0.466224	0.416383	0.618545	1.18556	0.338703	0.575643	1.15212	0.760569
ENSG00000262481	TMEM256-PLSCR3	0.537951	1.45734	2.12625	1.18556	1.72174	1.31119	0.384039	1.16087
ENSG00000253103	LINC01609	0.609678	1.04096	1.04379	1.18556	0.53628	0.543663	1.23746	1.24093
ENSG00000284413	BTBD8	0.10759	0.104096	0.618545	1.14468	0.310478	0.383762	0.554723	0.36027
ENSG00000196517	SLC6A9	0.251044	0.381685	0.773181	1.14468	1.01611	1.11931	1.45082	2.20165
ENSG00000172689	MS4A10	0.322771	0.936863	0.657204	1.14468	0.733856	0.479703	0.682737	0.560419
ENSG00000232973	CYP1B1-AS1	0.358634	0.798068	1.23709	1.14468	0.649181	0.927425	0.682737	1.28096
ENSG00000083067	TRPM3	0.430361	0.798068	0.927817	1.14468	0.53628	0.351782	0.896092	0.560419
ENSG00000091844	RGS17	0.430361	0.936863	0.889158	1.14468	0.197577	0.319802	0.298697	0.480359
ENSG00000139173	TMEM117	0.430361	0.485781	0.618545	1.14468	0.479829	0.479703	0.640066	0.32024
ENSG00000178199	ZC3H12D	0.466224	0.381685	0.618545	1.14468	0.620955	0.159901	0.768079	0.680509
ENSG00000105929	ATP6V0A4	0.502088	0.589876	1.62368	1.14468	0.169351	0.415742	1.40814	1.04078
ENSG00000166111	SVOP	0.502088	0.693972	0.386591	1.14468	0.451604	0.319802	1.19479	0.600449
ENSG00000137474	MYO7A	0.537951	0.832767	0.966476	1.14468	0.874982	0.799504	1.10945	1.36102
ENSG00000179846	NKPD1	0.537951	0.416383	0.850499	1.14468	0.225802	0.159901	0.298697	0.32024
ENSG00000246263	UBR5-AS1	0.573815	0.485781	1.00514	1.14468	0.59273	0.223861	0.682737	0.920689
ENSG00000129682	FGF13	0.609678	0.555178	0.579886	1.14468	0.53628	0.511683	0.81075	0.840629
ENSG00000140479	PCSK6	0.609678	0.555178	1.08245	1.14468	0.423379	0.543663	0.981434	0.680509
ENSG00000119147	C2orf40	2.5463	2.04722	1.89429	1.14468	0.0282252	0	0.298697	0.12009
ENSG00000170667	RASA4B	2.58217	2.70649	2.20357	1.14468	2.11689	2.23861	2.04821	2.64198
ENSG00000165164	CFAP47	0.358634	0.208192	0.463909	1.1038	0.225802	0.0639603	0.213355	0.0800599
ENSG00000250120	PCDHA10	0.358634	0.346986	0.502568	1.1038	0.762081	0.255841	0.384039	0.4003
ENSG00000164287	CDC20B	0.394498	0.763369	0.695863	1.1038	0.395153	0.735544	0.469381	0.560419
ENSG00000229325	ACAP2-IT1	0.394498	0.555178	0.618545	1.1038	1.10078	0.639603	0.768079	1.12084
ENSG00000151364	KCTD14	0.430361	0.971561	0.966476	1.1038	0.903208	0.639603	0.938763	1.36102
ENSG00000141485	SLC13A5	0.466224	0.555178	0.541227	1.1038	0.705631	0.927425	1.19479	0.920689
ENSG00000130368	MAS1	0.502088	0.589876	0.42525	1.1038	0.366928	0.511683	0.938763	0.720539
ENSG00000214944	ARHGEF28	0.502088	0.798068	1.00514	1.1038	1.10078	0.895445	0.170684	0.840629
ENSG00000268521	VN1R83P	0.502088	1.21445	0.695863	1.1038	0.733856	1.11931	0.512052	1.12084
ENSG00000152128	TMEM163	0.537951	0.312288	0.773181	1.1038	0.423379	0.287822	0.213355	0.24018
ENSG00000158571	PFKFB1	0.537951	0.346986	1.12111	1.1038	0.338703	0.479703	0.81075	0.680509
ENSG00000185040	SPDYE16	0.537951	0.138794	0.734522	1.1038	0.959658	0.703564	0.81075	1.16087
ENSG00000255804	OR6J1	0.537951	1.00626	0.773181	1.1038	0.959658	0.671584	0.384039	0.720539
ENSG00000277399	GPR179	0.537951	0.832767	0.966476	1.1038	0.423379	0.479703	0.469381	0.840629
ENSG00000196890	HIST3H2BB	0.573815	0.520479	0.270613	1.1038	0.59273	0.415742	0.256026	0.840629
ENSG00000176076	KCNE5	0.609678	0.346986	0.463909	1.1038	0.733856	0.831484	1.19479	1.28096
ENSG00000259577	CERNA1	0.609678	0.832767	0.927817	1.1038	0.677406	0.671584	0.81075	1.28096
ENSG00000187686	KRT18P59	0.21518	0.589876	0.42525	1.06292	0.53628	0.415742	0.81075	0.440329
ENSG00000226869	LHFPL3-AS1	0.21518	0.624575	0.347931	1.06292	0.254027	0.383762	0.512052	0.480359
ENSG00000143512	HHIPL2	0.322771	0.24289	0.347931	1.06292	0.423379	0.223861	0.512052	0.600449
ENSG00000280623	PCAT14	0.394498	1.38794	0.463909	1.06292	0.874982	0.767524	0.81075	0.640479
ENSG00000257242	LINC01619	0.430361	0.520479	0.850499	1.06292	0.451604	0.639603	0.597395	1.08081
ENSG00000169981	ZNF35	0.466224	0.555178	0.889158	1.06292	0.903208	1.15129	1.28013	2.0015
ENSG00000124257	NEURL2	0.502088	0.693972	0.850499	1.06292	0.423379	0.543663	0.725408	1.08081
ENSG00000177294	FBXO39	0.502088	1.28385	0.734522	1.06292	1.01611	0.255841	0.384039	0.600449
ENSG00000183629	GOLGA8G	0.502088	0.346986	0.347931	1.06292	0.169351	0.0319802	0	0.16012
ENSG00000112782	CLIC5	0.537951	0.798068	0.81184	1.06292	0.53628	0.607623	0.597395	0.520389
ENSG00000183196	CHST6	0.537951	0.763369	0.734522	1.06292	0.59273	0.799504	0.938763	0.520389
ENSG00000099866	MADCAM1	0.573815	0.277589	0.309272	1.06292	0.169351	0.383762	0.554723	0.560419
ENSG00000144152	FBLN7	0.573815	0.832767	0.42525	1.06292	0.423379	0.415742	0.682737	0.600449
ENSG00000212232	SNORD17	0.573815	0.451082	0.734522	1.06292	1.52416	1.24723	0.768079	0.960719
ENSG00000243207	PPAN-P2RY11	0.573815	5.86407	4.87104	1.06292	3.21768	4.47722	0	0.600449
ENSG00000133317	LGALS12	0.10759	0.277589	2.43552	1.02203	0.197577	0.703564	2.98697	2.12159
ENSG00000125730	C3	0.21518	0.346986	0.309272	1.02203	0.451604	0.0319802	0.640066	0.24018
ENSG00000105641	SLC5A5	0.251044	0.277589	0.463909	1.02203	0.53628	0.511683	0.512052	0.800599
ENSG00000069188	SDK2	0.322771	0.485781	0.695863	1.02203	4.96764	3.35792	2.43225	2.32174
ENSG00000175267	VWA3A	0.322771	0.24289	0.927817	1.02203	0.451604	0.351782	0.640066	0.800599
ENSG00000106686	SPATA6L	0.358634	0.416383	0.927817	1.02203	0.620955	0.415742	0.725408	0.640479
ENSG00000236184	TCEA1P4	0.466224	0.451082	0.695863	1.02203	0.53628	0.703564	0.42671	0.720539
ENSG00000198520	C1orf228	0.502088	0.451082	0.463909	1.02203	0.282252	0.511683	0.512052	0.560419
ENSG00000126861	OMG	0.537951	0.624575	0.773181	1.02203	0.423379	0.191881	0.512052	0.4003
ENSG00000198515	CNGA1	0.537951	0.659274	0.889158	1.02203	0.197577	0.479703	0.298697	0.520389
ENSG00000138356	AOX1	1.93662	2.01252	1.5077	1.02203	2.03222	2.30257	1.28013	1.44108
ENSG00000136826	KLF4	1.97249	1.45734	1.43039	1.02203	0.931433	0.703564	0.640066	1.00075
ENSG00000167969	ECI1	2.04421	0.936863	1.46904	1.02203	1.77819	1.37515	1.74951	1.56117
ENSG00000158691	ZSCAN12	0.10759	0.381685	0.309272	0.981152	0.338703	0.319802	0.682737	0.720539
ENSG00000237914	SIRPG-AS1	0.251044	0.138794	0.386591	0.981152	0.254027	0.383762	0.341368	0.440329
ENSG00000116729	WLS	0.322771	0.693972	0.541227	0.981152	0.366928	0.543663	0.597395	0.520389
ENSG00000177106	EPS8L2	0.322771	0.520479	0.618545	0.981152	0.141126	0.415742	0.042671	0.32024
ENSG00000177034	MTX3	0.358634	0.624575	0.773181	0.981152	0.818532	0.479703	0.725408	0.600449
ENSG00000141934	PLPP2	0.394498	0.346986	0.81184	0.981152	0.620955	0.351782	0.42671	0.720539
ENSG00000172742	OR4D9	0.394498	0.381685	0.502568	0.981152	0.282252	0.159901	0.554723	0.600449
ENSG00000203588	IGBP1-AS1	0.394498	0.589876	0.386591	0.981152	0.479829	0.383762	0.554723	0.4003
ENSG00000187049	TMEM216	0.430361	0.555178	0.773181	0.981152	0.620955	0.607623	1.0241	1.32099
ENSG00000253846	PCDHGA10	0.430361	0.555178	0.927817	0.981152	1.15723	0.863465	0.981434	1.28096
ENSG00000105855	ITGB8	0.466224	0.346986	0.347931	0.981152	0.395153	0.351782	0.640066	0.720539
ENSG00000237004	ZNRF2P1	0.502088	0.832767	0.657204	0.981152	0.508054	0.479703	0.298697	0.560419
ENSG00000240405	SAMMSON	0.502088	0.381685	0.502568	0.981152	0.282252	0.415742	0.725408	0.560419
ENSG00000260428	SCX	0.502088	0.589876	0.695863	0.981152	0.310478	0.319802	0.597395	0.600449
ENSG00000205181	LINC00654	0.537951	0.728671	0.850499	0.981152	0.282252	0.223861	0.42671	0.800599
ENSG00000229419	RALGAPA1P1	0.251044	1.70023	1.04379	0.940271	0.649181	1.75891	1.3228	1.88141
ENSG00000028137	TNFRSF1B	0.394498	0.416383	1.93295	0.940271	0.197577	0.351782	0.896092	0.32024
ENSG00000129467	ADCY4	0.502088	0.346986	0.618545	0.940271	1.04433	0.607623	0.981434	1.28096
ENSG00000163806	SPDYA	0.502088	0.693972	0.81184	0.940271	0.677406	0.639603	0.682737	1.08081
ENSG00000214447	FAM187A	1.82903	1.97782	1.54636	0.940271	1.27014	1.43911	1.96287	1.24093
ENSG00000185614	FAM212A	1.93662	1.66553	1.12111	0.940271	1.80642	1.56703	0.938763	1.24093
ENSG00000160606	TLCD1	2.1518	1.87373	1.46904	0.940271	0.169351	0.511683	0.42671	0.16012
ENSG00000084453	SLCO1A2	0.286907	0.902164	0.270613	0.89939	0.762081	1.69495	1.36547	1.68126
ENSG00000069812	HES2	0.322771	0.346986	0.927817	0.89939	0.451604	0.703564	1.19479	0.600449
ENSG00000122861	PLAU	0.394498	0.624575	1.19843	0.89939	0.677406	1.05535	1.53616	1.72129
ENSG00000145936	KCNMB1	0.394498	0.346986	0.927817	0.89939	1.69351	1.40713	0.896092	1.28096
ENSG00000278200	LINC01971	1.75731	1.14505	0.695863	0.89939	0.987883	1.05535	1.19479	0.880659
ENSG00000043591	ADRB1	2.11594	2.08192	1.54636	0.89939	1.18546	1.37515	0.640066	0.600449
ENSG00000125810	CD93	3.29943	2.94938	1.85563	0.89939	2.7943	3.10208	2.47492	1.40105
ENSG00000223414	LINC00473	0.358634	0.555178	0.81184	0.858508	0.141126	0.223861	1.0241	0.680509
ENSG00000139537	CCDC65	1.75731	0.971561	1.54636	0.858508	0.931433	1.08733	0.682737	0.840629
ENSG00000152766	ANKRD22	1.8649	1.66553	1.54636	0.858508	1.55239	1.91881	1.70684	1.00075
ENSG00000235065	RPL24P2	1.97249	0.659274	0.734522	0.858508	1.12901	1.40713	0.682737	1.84138
ENSG00000158714	SLAMF8	2.9408	3.43516	2.24223	0.858508	3.0201	3.29396	1.23746	1.44108
ENSG00000188389	PDCD1	0.10759	0.104096	0.618545	0.817627	0.508054	0.319802	1.15212	0.800599
ENSG00000137270	GCM1	0.286907	0.277589	0.386591	0.817627	0.508054	0.479703	1.45082	1.80135
ENSG00000251595	ABCA11P	0.358634	0.520479	0.889158	0.817627	0.790307	0.799504	1.3228	1.08081
ENSG00000155657	TTN	0.430361	0.381685	0.579886	0.817627	3.49993	3.10208	3.37101	3.56267
ENSG00000174946	GPR171	0.430361	0.798068	1.46904	0.817627	0.366928	0.479703	0.938763	0.520389
ENSG00000186704	DTX2P1	0.430361	0.589876	1.35307	0.817627	0.479829	1.56703	0.640066	0.4003
ENSG00000277027	RMRP	0.430361	0.520479	1.12111	0.817627	0.141126	0.767524	0.298697	1.24093
ENSG00000162520	SYNC	1.50626	0.728671	1.15977	0.817627	0.733856	0.351782	0.896092	0.920689
ENSG00000176092	CRYBG2	1.50626	1.00626	0.618545	0.817627	0.451604	1.05535	0.597395	0.680509
ENSG00000143882	ATP6V1C2	1.93662	0.798068	1.62368	0.817627	1.04433	0.511683	2.04821	1.24093
ENSG00000184937	WT1	2.04421	1.97782	1.31441	0.817627	5.27812	5.14881	3.75505	4.2832
ENSG00000269897	COMMD3-BMI1	3.76566	3.50456	4.36847	0.817627	2.51205	1.05535	3.58437	2.44183
ENSG00000249700	SRD5A3-AS1	0.179317	0.485781	1.04379	0.776746	0.451604	0.287822	0.469381	0.920689
ENSG00000167080	B4GALNT2	0.286907	1.11036	0.42525	0.776746	0.451604	0.639603	0.512052	0.520389
ENSG00000186854	TRABD2A	0.286907	0.624575	0.734522	0.776746	1.07256	0.415742	0.512052	0.560419
ENSG00000115523	GNLY	0.322771	0.0346986	0.42525	0.776746	0.620955	0.735544	1.23746	1.08081
ENSG00000197475	ADAM3A	1.43454	1.56144	1.19843	0.776746	0.874982	1.11931	0.725408	1.24093
ENSG00000183929	DUSP5P1	1.4704	0.763369	0.81184	0.776746	1.77819	1.37515	0.42671	0.720539
ENSG00000101222	SPEF1	1.68558	1.00626	1.35307	0.776746	1.12901	0.895445	0.597395	0.880659
ENSG00000099985	OSM	2.65389	1.56144	1.43039	0.776746	1.94754	2.39851	1.49349	1.72129
ENSG00000168004	HRASLS5	0.0717268	0.208192	1.46904	0.735864	0.112901	0.447722	0.896092	0.4003
ENSG00000187815	ZFP69	0.10759	0.416383	0.579886	0.735864	0.762081	0.575643	0.384039	1.2009
ENSG00000150938	CRIM1	0.143454	0.312288	0.695863	0.735864	0.451604	0.799504	3.58437	3.80285
ENSG00000173805	HAP1	0.322771	1.07566	0.657204	0.735864	0.818532	0.511683	0.81075	0.760569
ENSG00000170122	FOXD4	0.358634	0.485781	1.04379	0.735864	0.395153	0.447722	0.341368	0.480359
ENSG00000204052	LRRC73	0.358634	0.451082	0.463909	0.735864	0.141126	0.351782	0.256026	1.08081
ENSG00000225860	LINC02072	0.394498	0.763369	0.541227	0.735864	0.564505	0.639603	1.0241	0.36027
ENSG00000181856	SLC2A4	1.68558	1.07566	1.39173	0.735864	1.66529	1.27921	1.0241	0.960719
ENSG00000253368	TRNP1	2.18767	1.56144	1.77832	0.735864	1.41126	2.04673	1.06678	1.28096
ENSG00000146904	EPHA1	2.40285	1.52674	1.31441	0.735864	3.49993	1.91881	1.23746	1.52114
ENSG00000155026	RSPH10B	0.179317	0.624575	0.270613	0.694983	0.112901	0.191881	0.682737	1.08081
ENSG00000177993	ZNRF3-AS1	0.179317	0.24289	0.579886	0.694983	0.649181	0.415742	1.10945	0.760569
ENSG00000227038	GTF2IP7	0.21518	0.312288	0.657204	0.694983	0.395153	0.607623	0.981434	1.04078
ENSG00000183114	FAM43B	1.25522	1.14505	0.81184	0.694983	0.225802	0.127921	0.213355	0.16012
ENSG00000108702	CCL1	1.29108	1.11036	1.19843	0.694983	0.254027	0.415742	0.256026	0.32024
ENSG00000172159	FRMD3	1.29108	1.00626	0.966476	0.694983	0.564505	1.18327	1.49349	0.520389
ENSG00000196420	S100A5	1.39867	0.555178	0.81184	0.694983	0.508054	0.479703	0.42671	0.480359
ENSG00000133937	GSC	1.57799	1.70023	1.5077	0.694983	3.2459	2.52643	4.30977	3.28246
ENSG00000258920	FOXN3-AS1	1.57799	1.35325	1.31441	0.694983	1.01611	1.34317	1.66417	0.840629
ENSG00000179873	NLRP11	1.68558	1.35325	1.31441	0.694983	3.81041	3.3899	3.75505	3.48261
ENSG00000176125	UFSP1	1.82903	1.45734	1.04379	0.694983	1.52416	1.95079	1.40814	0.640479
ENSG00000143365	RORC	2.29526	2.15131	1.73966	0.694983	8.6087	9.37019	6.22997	4.72353
ENSG00000163554	SPTA1	0.0717268	0.312288	0.463909	0.654102	0.620955	0.863465	1.57883	1.64123
ENSG00000234719	NPIPB2	0.322771	0.520479	0.81184	0.654102	0.931433	1.11931	1.45082	1.44108
ENSG00000157315	TMED6	0.358634	0.520479	0.695863	0.654102	0.310478	0.415742	0.768079	1.12084
ENSG00000230965	SNX18P13	0.358634	0.485781	0.695863	0.654102	0.620955	0.927425	1.23746	0.520389
ENSG00000137434	C6orf52	1.18349	0.555178	0.81184	0.654102	0.310478	0.383762	0.725408	0.4003
ENSG00000207751	MIR130B	1.18349	0.798068	0.657204	0.654102	1.10078	1.02337	1.36547	0.560419
ENSG00000166317	SYNPO2L	1.21936	0.867465	1.04379	0.654102	1.29836	0.959405	1.53616	0.880659
ENSG00000251580	LINC02482	1.36281	0.693972	0.81184	0.654102	0.818532	1.11931	0.768079	0.840629
ENSG00000100055	CYTH4	1.50626	1.07566	0.657204	0.654102	1.10078	0.639603	0.938763	0.24018
ENSG00000162494	LRRC38	1.8649	1.56144	1.12111	0.654102	0.846757	0.991385	0.682737	0.36027
ENSG00000266820	KPNA2P3	0.21518	1.31855	1.19843	0.61322	0.620955	0.671584	0.170684	0
ENSG00000184384	MAML2	0.286907	0.346986	0.695863	0.61322	0.818532	0.671584	0.896092	1.12084
ENSG00000124613	ZNF391	0.322771	0.555178	0.502568	0.61322	2.00399	2.01475	2.81629	3.28246
ENSG00000148426	PROSER2	1.14763	0.936863	0.734522	0.61322	0.987883	0.543663	0.682737	0.680509
ENSG00000225972	MTND1P23	1.14763	0.589876	0.579886	0.61322	1.10078	1.08733	1.06678	1.36102
ENSG00000281376	ABALON	1.18349	0.693972	0.927817	0.61322	1.32659	0.703564	0.853421	0.840629
ENSG00000180616	SSTR2	1.21936	0.832767	0.734522	0.61322	1.12901	1.24723	0.597395	1.32099
ENSG00000276380	UBE2NL	1.25522	0.902164	1.08245	0.61322	1.46771	1.37515	1.53616	1.40105
ENSG00000211935	IGHV1-3	1.32695	0.659274	1.35307	0.61322	0.423379	0.255841	0.213355	0.4003
ENSG00000143995	MEIS1	1.36281	0.936863	1.23709	0.61322	1.46771	1.69495	2.26157	1.56117
ENSG00000163154	TNFAIP8L2	1.43454	1.28385	0.966476	0.61322	1.46771	2.04673	1.45082	0.720539
ENSG00000237054	PRMT5-AS1	1.75731	0.416383	0.734522	0.61322	0.733856	0.511683	0.640066	0.680509
ENSG00000086506	HBQ1	1.79317	0.867465	0.81184	0.61322	1.21369	1.53505	1.49349	1.24093
ENSG00000231940	RPS7P3	1.04004	0.832767	0.657204	0.572339	1.24191	0.895445	1.36547	0.840629
ENSG00000129226	CD68	1.0759	0.659274	0.154636	0.572339	0.677406	0.223861	0.341368	0.800599
ENSG00000111729	CLEC4A	1.11177	0.138794	0.850499	0.572339	0.762081	0.255841	1.15212	1.16087
ENSG00000162654	GBP4	1.21936	0.971561	1.04379	0.572339	0.762081	0.607623	1.3228	0.640479
ENSG00000116690	PRG4	1.25522	0.659274	0.657204	0.572339	0.564505	0.479703	0.469381	0.520389
ENSG00000160307	S100B	1.32695	1.14505	0.773181	0.572339	1.01611	0.991385	0.81075	1.04078
ENSG00000183117	CSMD1	1.32695	1.21445	0.81184	0.572339	0.677406	0.447722	0.170684	0.680509
ENSG00000258984	UBE2F-SCLY	1.97249	0.312288	1.54636	0.572339	1.94754	0.575643	0.768079	0
ENSG00000181741	FDX1P1	2.33112	1.76963	1.54636	0.572339	0.59273	0.575643	2.34691	1.44108
ENSG00000171116	HSFX1	0.179317	0.589876	0.309272	0.531458	0.53628	0.575643	0.384039	1.2009
ENSG00000132958	TPTE2	0.251044	0.277589	0.386591	0.531458	0.479829	0.319802	0.512052	1.12084
ENSG00000237548	TTLL11-IT1	0.251044	0.659274	0.889158	0.531458	0.846757	0.607623	1.40814	0.840629
ENSG00000177103	DSCAML1	0.286907	0.589876	0.502568	0.531458	0.790307	0.671584	0.597395	1.24093
ENSG00000183092	BEGAIN	0.286907	0.867465	0.463909	0.531458	0.564505	0.671584	1.0241	0.480359
ENSG00000163673	DCLK3	1.11177	0.589876	0.850499	0.531458	0.874982	0.927425	0.512052	0.960719
ENSG00000165383	LRRC18	1.25522	0.832767	0.657204	0.531458	1.27014	1.53505	0.554723	0.32024
ENSG00000204291	COL15A1	1.36281	0.659274	0.579886	0.531458	0.620955	0.575643	0.469381	0.4003
ENSG00000140092	FBLN5	1.39867	1.56144	0.773181	0.531458	0.903208	0.639603	0.725408	0.32024
ENSG00000125122	LRRC29	0.896585	0.728671	1.00514	0.490576	0.254027	0.223861	0.384039	0.480359
ENSG00000072080	SPP2	0.968312	0.485781	0.541227	0.490576	1.01611	0.671584	0.896092	0.760569
ENSG00000183780	SLC35F3	0.968312	0.693972	0.502568	0.490576	1.29836	1.50307	0.938763	1.00075
ENSG00000235489	DBF4P1	0.968312	0.346986	0.231954	0.490576	1.01611	0.895445	1.36547	1.12084
ENSG00000113088	GZMK	1.11177	1.28385	0.81184	0.490576	0.479829	0.639603	0.853421	0.520389
ENSG00000186714	CCDC73	1.11177	0.693972	0.657204	0.490576	0.451604	0.287822	0.682737	0.600449
ENSG00000205861	PCOTH	1.29108	0.728671	0.773181	0.490576	1.04433	1.21525	0.725408	1.04078
ENSG00000114019	AMOTL2	1.36281	1.66553	0.966476	0.490576	1.52416	1.43911	1.0241	0.600449
ENSG00000213707	HMGB1P10	2.97666	5.96816	1.58502	0.490576	1.58061	1.24723	2.90163	0.960719
ENSG00000184368	MAP7D2	0.0358634	0.277589	0.270613	0.449695	4.48781	3.96554	6.01662	5.40404
ENSG00000213033	AURKAPS1	0.0717268	0.520479	0.657204	0.449695	0.649181	1.24723	0.682737	1.16087
ENSG00000220323	HIST2H2BD	0.932449	0.763369	0.463909	0.449695	0.874982	1.02337	0	0.840629
ENSG00000081277	PKP1	0.968312	1.07566	0.502568	0.449695	1.21369	1.37515	0.640066	0.36027
ENSG00000254369	HOXA-AS3	0.968312	0.555178	1.00514	0.449695	0.762081	0.863465	0.597395	0.32024
ENSG00000125816	NKX2-4	1.00418	1.38794	1.08245	0.449695	0.903208	1.18327	1.49349	1.36102
ENSG00000270024	C8orf44-SGK3	2.79735	2.67179	0.463909	0.449695	1.83464	2.71831	0.768079	2.64198
ENSG00000175746	C15orf54	0.21518	0.208192	0.502568	0.408814	0.479829	0.703564	1.57883	0.880659
ENSG00000163017	ACTG2	0.788995	0.589876	0.657204	0.408814	2.51205	1.56703	1.36547	1.52114
ENSG00000103037	SETD6	0.968312	0.312288	0.695863	0.408814	0.959658	0.511683	1.49349	0.960719
ENSG00000204682	CASC10	0.968312	0.867465	0.773181	0.408814	0.959658	1.02337	0.853421	1.16087
ENSG00000008226	DLEC1	1.04004	0.485781	0.657204	0.408814	0.338703	0.255841	0.469381	0.28021
ENSG00000164746	C7orf57	1.18349	0.728671	0.42525	0.408814	0.818532	0.447722	0.682737	0.800599
ENSG00000146592	CREB5	0.0717268	0.138794	0.231954	0.367932	0.282252	0.159901	0.298697	1.80135
ENSG00000089472	HEPH	0.179317	0.24289	0.541227	0.367932	0.59273	1.08733	1.70684	1.04078
ENSG00000064042	LIMCH1	0.681405	0.798068	0.579886	0.367932	14.0562	12.6961	6.91271	4.48335
ENSG00000121797	CCRL2	0.681405	0.589876	1.04379	0.367932	2.14512	3.77366	4.18176	3.16237
ENSG00000204475	NCR3	0.717268	0.624575	0.309272	0.367932	0.705631	0.927425	1.28013	0.920689
ENSG00000177685	CRACR2B	0.753132	0.728671	0.347931	0.367932	0.818532	0.767524	1.06678	0.680509
ENSG00000233058	LINC00884	0.896585	1.17975	0.81184	0.367932	1.15723	1.63099	1.19479	0.440329
ENSG00000184385	UMODL1-AS1	1.0759	1.04096	0.657204	0.367932	0.959658	0.479703	0.682737	0.36027
ENSG00000249345	LINC02405	1.21936	1.07566	0.695863	0.367932	0.169351	0.223861	0.170684	0.12009
ENSG00000250273	PSMC1P5	1.61385	0	0	0.367932	0.338703	0	0.469381	0.920689
ENSG00000092068	SLC7A8	0.10759	0.312288	0.270613	0.327051	1.10078	0.639603	0.469381	0.440329
ENSG00000179284	DAND5	0.681405	0.624575	1.31441	0.327051	0.508054	0.767524	0.938763	0.760569
ENSG00000172508	CARNS1	0.788995	0.555178	0.347931	0.327051	1.04433	0.639603	0.597395	0.760569
ENSG00000109452	INPP4B	0.824858	0.867465	1.08245	0.327051	4.57249	4.44524	3.15766	4.20314
ENSG00000254703	SENCR	1.18349	1.07566	1.15977	0.327051	0.874982	0.991385	0.640066	0.4003
ENSG00000121807	CCR2	1.21936	0.936863	0.541227	0.327051	0.395153	0.223861	0.128013	0.12009
ENSG00000142621	FHAD1	0.143454	0.138794	0.193295	0.286169	0.451604	0.447722	0.597395	1.08081
ENSG00000010610	CD4	0.537951	0.451082	0.618545	0.286169	1.94754	1.82287	1.40814	1.80135
ENSG00000270136	MINOS1-NBL1	0.609678	1.04096	1.62368	0.286169	1.10078	0	0	0
ENSG00000081377	CDC14B	0.717268	0.381685	1.04379	0.286169	0.762081	0.735544	0.384039	0.680509
ENSG00000125430	HS3ST3B1	1.21936	0.832767	1.00514	0.286169	0.59273	0.607623	0.42671	0.480359
ENSG00000226203	LINC01733	0.10759	0.173493	0.154636	0.245288	1.29836	1.69495	1.06678	1.12084
ENSG00000205086	C2orf91	0.502088	0.24289	1.19843	0.245288	0.451604	0.415742	0.256026	0.4003
ENSG00000213999	MEF2B	0.573815	0.589876	1.08245	0.245288	1.15723	0.959405	0.256026	1.44108
ENSG00000187944	C2orf66	0.609678	0.416383	0.657204	0.245288	0.508054	0.319802	1.28013	0.920689
ENSG00000281106	TMEM272	1.0759	0.589876	0.42525	0.245288	1.94754	1.08733	1.06678	1.32099
ENSG00000255650	FAM222A-AS1	0.10759	0.208192	0.0773181	0.204407	1.01611	0.607623	1.23746	1.24093
ENSG00000075651	PLD1	0.394498	0.520479	0.386591	0.204407	1.12901	1.18327	0.938763	1.44108
ENSG00000242599	CSAG4	0.466224	0.451082	0.270613	0.204407	0.762081	0.607623	0.597395	1.24093
ENSG00000283304	LINC02183	0.0358634	0.173493	0.193295	0.163525	0.564505	0.575643	1.10945	0.560419
ENSG00000206337	HCP5	0.322771	0.0346986	0.270613	0.163525	2.28624	2.46247	2.34691	1.76132
ENSG00000235492	LINC01221	0.322771	0.312288	0.347931	0.163525	1.12901	1.27921	0.938763	0.760569
ENSG00000197977	ELOVL2	0.430361	0.381685	0.386591	0.163525	4.14911	4.60514	3.66971	5.0838
ENSG00000161905	ALOX15	0.645541	0.312288	0.270613	0.163525	1.15723	1.69495	1.83485	1.80135
ENSG00000268902	CSAG2	0.860722	0.173493	0.502568	0.163525	0.959658	0.831484	1.10945	1.08081
ENSG00000179934	CCR8	1.04004	1.14505	0.42525	0.163525	0.59273	0.543663	0.298697	0.4003
ENSG00000236698	EIF1AXP1	1.25522	1.11036	0.734522	0.163525	1.15723	0.799504	0.298697	0
ENSG00000101197	BIRC7	0.0358634	0	0	0.122644	3.61283	3.26198	3.88306	4.12308
ENSG00000240403	KIR3DL2	0.0358634	0.104096	0.115977	0.122644	0.479829	0.799504	0.682737	1.08081
ENSG00000189221	MAOA	0.322771	0.346986	0.231954	0.122644	0.818532	1.02337	1.53616	1.68126
ENSG00000178462	TUBAL3	0.394498	0.312288	0.193295	0.122644	1.32659	1.21525	1.19479	1.08081
ENSG00000258655	ARHGAP5-AS1	0.466224	0.451082	0.309272	0.122644	0.677406	0.799504	0.938763	1.28096
ENSG00000135914	HTR2B	1.0759	1.21445	0.309272	0.122644	2.65317	1.69495	0.554723	0.36027
ENSG00000175676	GOLGA8EP	1.61385	0.416383	2.89943	0.122644	0.0846757	0	0.341368	0.680509
ENSG00000161939	RNASEK-C17orf49	5.23606	4.37203	5.29629	0.122644	5.41925	2.78227	6.69935	4.20314
ENSG00000224034	LINC02561	0.0358634	0.0346986	0.0386591	0.0817627	0.169351	0.223861	0.896092	1.04078
ENSG00000189423	USP32P3	0.179317	0.277589	0.734522	0.0817627	1.12901	1.27921	0.896092	0.640479
ENSG00000001626	CFTR	0.251044	0.0693972	0.154636	0.0817627	1.10078	1.15129	1.15212	0.960719
ENSG00000197142	ACSL5	0.10759	0	0.115977	0.0408814	1.04433	0.991385	0.682737	0.760569
ENSG00000235142	LINC02532	0.10759	0.0693972	0.0386591	0.0408814	4.40314	3.45386	6.40066	6.24467
ENSG00000100365	NCF4	0.143454	0.173493	0.154636	0.0408814	0.846757	0.927425	1.28013	1.24093
ENSG00000109255	NMU	0.143454	0	0	0.0408814	0.846757	0.447722	1.0241	1.16087

## Sheet: Normalized and Fold 
ID	hgnc_symbol	CD69_nLDL/Control	CD69_moxLDL/Control	CD69_hoxLDL/Control	WT_nLDL/Control	WT_moxLDL/Control	WT_hoxLDL/Control	Fold Change ((CD69 hoxLDL+moxLDL)vs (CD69 nLDL+WT samples)
ENSG00000254806	SYS1-DBNDD2	2.66068	5.794	15.8164	0.84528	1.17585	1.68837	6.78485
ENSG00000284413	BTBD8	0.967521	5.74908	10.6392	1.23604	1.78668	1.16037	6.36364
ENSG00000188389	PDCD1	0.967521	5.74908	7.59945	0.629464	2.26771	1.57581	4.90709
ENSG00000171658	NMRAL2P	0	31.2606	55.856	1.81286	14.5133	24.6772	4.24924
ENSG00000103472	RRN3P2	1.16103	4.95858	7.97943	1.18699	1.72778	2.16112	4.14885
ENSG00000250889	LINC01336	6.12763	3.59318	13.679	0.849776	0.377951	0.975035	4.14679
ENSG00000165164	CFAP47	0.580513	1.29354	3.07778	0.283259	0.944878	0.354558	4.04152
ENSG00000170689	HOXB9	1.06427	2.2637	4.78766	0.404655	0.755902	1.31693	3.98184
ENSG00000250120	PCDHA10	0.967521	1.40134	3.07778	0.335714	0.503935	0.525271	3.84071
ENSG00000242756	RHOT1P3	5.16011	3.59318	11.3992	0.920591	1.1811	0.753436	3.74096
ENSG00000270136	MINOS1-NBL1	1.70739	2.66318	0.469378	0	0	0	3.66941
ENSG00000187815	ZFP69	3.87009	5.38976	6.83951	0.755356	0.503935	1.57581	3.6477
ENSG00000184368	MAP7D2	7.74017	7.54567	12.5391	0.883624	1.34066	1.20416	3.59665
ENSG00000125730	C3	1.61254	1.43727	4.74966	0.0708147	1.41732	0.531837	3.40643
ENSG00000069188	SDK2	1.50503	2.15591	3.16644	0.675958	0.489618	0.467372	3.39221
ENSG00000168004	HRASLS5	2.90256	20.4811	10.2593	3.96562	7.93697	3.54558	3.35031
ENSG00000187908	DMBT1	1.14893	5.32239	3.63349	1.57938	1.42018	1.20335	3.34684
ENSG00000138185	ENTPD1	1.49526	2.93987	3.83427	0.784409	0.755902	1.0364	3.3272
ENSG00000185710	SMG1P4	1.06937	2.35448	2.7598	0.566517	0.191052	1.37148	3.19801
ENSG00000249700	SRD5A3-AS1	2.70906	5.82094	4.33169	0.637332	1.03937	2.03871	3.16062
ENSG00000271723	MROH7-TTC4	1.05548	1.76392	3.62701	0.566517	1.03937	0.753436	3.1574
ENSG00000187987	ZSCAN23	0.796782	2.21931	2.68216	0.859543	0.677705	0.782473	3.1455
ENSG00000145936	KCNMB1	0.879565	2.3519	2.27984	0.830892	0.529131	0.756391	3.09197
ENSG00000183629	GOLGA8G	0.691087	0.69297	2.11699	0.188839	0	0.945488	3.07871
ENSG00000164175	SLC45A2	1.57222	3.3686	2.77855	0.461607	0.867888	1.1556	3.03016
ENSG00000152128	TMEM163	0.580513	1.43727	2.05185	0.679821	0.503935	0.567293	2.99295
ENSG00000248371	LINC02056	2.25755	1.3175	4.55967	0.699815	0.266789	0.709116	2.98844
ENSG00000186854	TRABD2A	2.17692	2.56014	2.70731	0.387617	0.477412	0.522507	2.95554
ENSG00000254634	SMG1P6	0.765353	1.5928	2.04164	0.633605	0.397843	0.681125	2.93345
ENSG00000177993	ZNRF3-AS1	1.35453	3.23386	3.87572	0.640411	1.709	1.17158	2.91644
ENSG00000163554	SPTA1	4.35385	6.46772	9.11935	1.39054	2.54258	2.64307	2.85215
ENSG00000119900	OGFRL1	0.796782	1.45841	2.21278	0.346205	0.671913	0.787907	2.82095
ENSG00000262481	TMEM256-PLSCR3	2.70906	3.95249	2.20384	0.761548	0.223053	0.674242	2.8189
ENSG00000158691	ZSCAN12	3.54758	2.87454	9.11935	0.944195	2.01574	2.12735	2.77801
ENSG00000141934	PLPP2	0.879565	2.05791	2.48709	0.566517	0.687184	1.16037	2.75987
ENSG00000106686	SPATA6L	1.16103	2.58709	2.8498	0.66952	1.16821	1.03144	2.69807
ENSG00000197594	ENPP1	2.36121	15.0785	11.7656	2.55467	9.11361	6.29508	2.64154
ENSG00000105641	SLC5A5	1.10574	1.84792	4.07114	0.954134	0.954824	1.49288	2.62627
ENSG00000215630	GUSBP9	0.587424	1.65543	1.91343	0.595323	0.768714	0.769211	2.62351
ENSG00000258186	SLC7A5P2	3.927	4.75567	5.16316	1.45836	1.04779	1.22165	2.59154
ENSG00000092068	SLC7A8	2.90256	2.51522	3.03978	0.581043	0.426406	0.400014	2.57771
ENSG00000249855	EEF1A1P19	0.509222	1.41836	2.63981	0.80931	0.820694	1.01302	2.57478
ENSG00000213033	AURKAPS1	7.25641	9.1626	6.26955	1.92123	1.05169	1.78821	2.56827
ENSG00000274600	RIMBP3B	1.25209	3.86795	2.27984	1.7625	1.19984	0.585302	2.56172
ENSG00000115919	KYNU	1.48584	2.65638	2.80908	0.921369	0.897115	0.966268	2.55959
ENSG00000175267	VWA3A	0.752517	2.87454	3.16644	0.778961	1.41732	1.77279	2.55888
ENSG00000255303	OR5BA1P	1.54803	1.94031	2.65981	0.886723	0.49298	0.678285	2.55136
ENSG00000058866	DGKG	1.27077	2.38115	2.53504	0.618019	0.824621	1.16037	2.53818
ENSG00000258984	UBE2F-SCLY	0.158322	0.783966	0.290161	0.295574	0.394384	0	2.53248
ENSG00000214944	ARHGEF28	1.5895	2.00191	2.19841	0.813461	0.155057	0.763664	2.52904
ENSG00000172638	EFEMP2	0.930309	1.69985	3.02517	0.983951	1.15375	0.709116	2.50191
ENSG00000170160	CCDC144A	1.80604	2.87454	2.8118	0.965178	0.699909	1.07681	2.50063
ENSG00000169203	NPIPB12	1.01889	2.37531	2.57238	0.829702	0.98803	1.13905	2.48898
ENSG00000073803	MAP3K13	1.39081	1.6843	2.49357	0.589178	0.786138	0.595658	2.48551
ENSG00000177034	MTX3	1.74154	2.15591	2.7358	0.586052	0.88623	0.733568	2.47845
ENSG00000196517	SLC6A9	1.52039	3.07986	4.55967	1.10156	1.42782	2.16674	2.45782
ENSG00000134508	CABLES1	1.78454	6.91087	5.00297	1.54668	4.01948	2.49879	2.41918
ENSG00000144278	GALNT13	1.67117	1.92725	2.45255	0	1.00787	0.945488	2.41675
ENSG00000172780	RAB43	0.196865	0.890715	0.115972	0.458392	0.0772158	0.10103	2.41556
ENSG00000182329	KIAA2012	2.63869	2.64588	3.62701	0.772524	0.962057	0.838046	2.40741
ENSG00000119508	NR4A3	1.75913	28.6147	21.8139	3.34984	17.9445	18.8687	2.40583
ENSG00000130052	STARD8	1.67355	2.12677	2.21822	0.686958	0.547583	0.737034	2.384
ENSG00000187686	KRT18P59	2.74131	1.97625	4.93965	0.775234	1.5118	0.821082	2.36464
ENSG00000229325	ACAP2-IT1	1.4073	1.56793	2.79798	0.581043	0.697756	1.01822	2.3572
ENSG00000232490	OSBPL10-AS1	0.774017	2.29963	2.43183	1.41629	0.971874	0.86107	2.35206
ENSG00000219814	RPL23AP47	1.93504	1.69393	2.76837	0.856071	0.503935	0.50426	2.34901
ENSG00000177337	DLGAP1-AS1	0.967521	2.3715	2.50782	0.747803	1.11874	1.33314	2.34177
ENSG00000156463	SH3RF2	1.63734	2.73634	2.63058	0.755356	0.739104	1.51278	2.31104
ENSG00000264204	AGAP7P	0.774017	1.14982	2.7358	0.54935	1.55762	0.515721	2.28788
ENSG00000212232	SNORD17	0.786111	1.28007	1.85237	0.818303	0.503935	0.630326	2.28756
ENSG00000182397	DNM1P46	2.16959	2.61322	2.41801	0.782824	0.659696	0.825153	2.26771
ENSG00000283304	LINC02183	4.83761	5.38976	4.55967	1.01973	1.96535	0.992763	2.25727
ENSG00000189423	USP32P3	1.54803	4.09622	0.455967	1.13303	0.793697	0.567293	2.25241
ENSG00000266820	KPNA2P3	6.12763	5.56942	2.8498	1.08153	0.274874	0	2.24991
ENSG00000185040	SPDYE16	0.258006	1.36541	2.05185	0.73314	0.844832	1.20967	2.24403
ENSG00000251079	BMS1P2	0.90002	1.32864	2.22682	0.693021	0.689852	0.895001	2.23762
ENSG00000143512	HHIPL2	0.752517	1.07795	3.2931	0.528749	1.20944	1.41823	2.23644
ENSG00000253846	PCDHGA10	1.29003	2.15591	2.27984	0.746145	0.848085	1.10691	2.22278
ENSG00000178199	ZC3H12D	0.818672	1.32671	2.45521	0.257508	1.23693	1.09591	2.21877
ENSG00000264313	RN7SL644P	0.91377	1.07795	2.8498	0.728379	1.24184	0.658465	2.21753
ENSG00000284461	RABGEF1	0.725641	0.988123	1.83653	0.624078	0.881212	0.318533	2.21588
ENSG00000253203	GUSBP3	3.45889	3.82673	2.90679	0.552921	0.931271	1.16862	2.20348
ENSG00000143850	PLEKHA6	1.05548	1.66593	2.02076	0.554956	0.709622	1.04197	2.19314
ENSG00000101197	BIRC7	0	0	3.41975	0.902887	1.0748	1.14123	2.19291
ENSG00000152292	SH2D6	0.967521	1.99007	4.20893	0.927028	1.03078	2.772	2.17611
ENSG00000259660	DNM1P47	1.30011	2.08853	2.60044	0.917218	1.11586	0.979256	2.17463
ENSG00000170122	FOXD4	1.35453	2.91047	2.05185	1.13303	0.863888	1.21563	2.17308
ENSG00000225264	ZNRF2P2	1.25516	1.92283	2.31065	0.882574	0.859341	0.925583	2.15847
ENSG00000117643	MAN1C1	1.03663	1.92492	2.5241	1.05489	1.25115	0.782473	2.15702
ENSG00000180867	PDIA3P1	1.4073	3.13586	3.00524	1.01164	1.5118	1.77279	2.15344
ENSG00000178081	ULK4P3	2.17692	3.3686	4.1322	0.755356	0.503935	3.54558	2.14868
ENSG00000155530	LRGUK	1.67355	1.9811	2.27984	0.731751	0.708658	0.886395	2.13028
ENSG00000172689	MS4A10	2.90256	2.03613	3.54641	0.653674	0.930341	0.763664	2.12659
ENSG00000109771	LRP2BP	1.37798	1.74759	2.76344	0.566517	1.02362	1.28527	2.12114
ENSG00000237914	SIRPG-AS1	0.552869	1.53993	3.90829	1.51071	1.34383	1.7334	2.1196
ENSG00000204099	NEU4	1.29003	19.0438	21.6584	3.3991	22.6771	11.3459	2.10282
ENSG00000102349	KLF8	2.15005	1.91636	4.55967	0.824025	2.47386	0.773581	2.08182
ENSG00000166455	C16orf46	1.13684	1.07795	1.96636	0.627019	0.70453	0.495693	2.05414
ENSG00000240616	RPS6P25	1.86593	1.38594	2.93122	0.766465	0.711437	0.875967	2.04614
ENSG00000184384	MAML2	1.2094	2.42539	2.13735	0.820473	1.09475	1.36933	2.03061
ENSG00000283554	LINC02341	0.791608	1.37194	2.33165	0.83746	0.788767	1.23325	2.02876
ENSG00000260644	HERC2P5	1.65048	2.53636	2.41394	0.820473	1.2859	1.15741	2.01467
ENSG00000205086	C2orf91	0.483761	2.3869	0.488536	0.920591	0.566927	0.886395	2.01243
ENSG00000133317	LGALS12	2.58006	22.637	9.49932	3.56097	15.118	10.738	2.0087
ENSG00000123411	IKZF4	0.879565	2.74388	3.10887	1.32187	1.76377	1.89098	1.99883
ENSG00000257150	PGAM1P5	0.967521	1.395	2.21278	0.875527	0.618465	1.16037	1.99221
ENSG00000232973	CYP1B1-AS1	2.2253	3.44945	3.19177	1.42861	1.05169	1.97319	1.98875
ENSG00000139173	TMEM117	1.12877	1.43727	2.65981	0.999736	1.33394	0.667403	1.98413
ENSG00000261794	GOLGA8H	1.43025	1.17169	2.62677	0.771428	0.707653	0.93543	1.97591
ENSG00000080854	IGSF9B	1.4539	2.59291	2.34145	1.08079	1.22426	1.2384	1.9748
ENSG00000215241	LINC02449	0.544231	0.67372	2.27984	0.944195	0.604722	0.898214	1.97472
ENSG00000092295	TGM1	1.17121	1.51292	2.49982	0.794952	0.950974	1.17805	1.95973
ENSG00000261599	HERC2P8	1.87813	2.69488	2.41394	0.898614	1.2859	1.15741	1.95738
ENSG00000270276	HIST2H4B	1.72471	1.12482	3.71712	0.911354	0.525845	1.78821	1.9563
ENSG00000264954	PRR29-AS1	1.0159	1.72472	2.16584	0.73099	0.829054	1.41823	1.94812
ENSG00000259726	CSPG4P11	1.33034	1.1049	2.13735	0.855258	0.497432	0.649642	1.94573
ENSG00000158406	HIST1H4H	0.90302	2.19184	2.27984	0.920591	1.27558	1.50687	1.94164
ENSG00000179362	HMGN2P46	1.47674	1.19142	2.03985	0.622058	0.652151	0.583978	1.93784
ENSG00000166341	DCHS1	1.07916	1.28525	1.84141	0.419642	0.783899	0.945488	1.9371
ENSG00000254996	ANKHD1-EIF4EBP3	2.79128	1.1916	3.09198	0.801343	0.281995	0.563068	1.93055
ENSG00000174130	TLR6	1.78991	2.80268	4.10371	1.29966	1.68966	2.37762	1.93
ENSG00000101638	ST8SIA5	1.41206	2.15591	2.06418	0.734374	1.39982	0.866698	1.91259
ENSG00000007516	BAIAP3	1.73348	1.43727	2.04235	0.390702	0.88623	0.635759	1.90865
ENSG00000246263	UBR5-AS1	0.846581	1.75167	1.99486	0.377678	1.15185	1.5533	1.90692
ENSG00000165029	ABCA1	1.31084	1.53	2.53724	0.992205	0.708925	1.25798	1.90505
ENSG00000055955	ITIH4	1.13684	1.37439	1.93786	0.861106	0.77102	0.723299	1.89691
ENSG00000177294	FBXO39	2.55702	1.46294	2.11699	0.251785	0.377951	0.59093	1.8953
ENSG00000266236	NARF-IT1	0.774017	0.91626	2.10885	0.708147	0.472439	1.24095	1.89332
ENSG00000228486	C2orf92	1.93504	2.09917	2.60981	0.927028	0.824621	1.30542	1.88657
ENSG00000237548	TTLL11-IT1	2.62613	3.54184	2.11699	0.717589	1.66298	0.992763	1.88645
ENSG00000250539	KRT8P33	0.63261	1.69985	1.92909	1.21397	0.359953	1.6546	1.87973
ENSG00000012171	SEMA3B	0.774017	1.03483	2.09745	0.652353	1.00787	0.902512	1.87745
ENSG00000255804	OR6J1	1.87054	1.43727	2.05185	0.699815	0.400183	0.750829	1.87518
ENSG00000104447	TRPS1	1.37066	1.70676	2.13735	0.679821	1.20944	0.850939	1.87022
ENSG00000213057	C1orf220	1.2094	1.46294	1.99486	1.09763	0.779524	0.620477	1.86553
ENSG00000152380	FAM151B	0.967521	2.21264	2.33983	0.881249	1.5118	1.52329	1.86429
ENSG00000127249	ATP13A4	1.27537	2.3029	3.62701	1.23926	2.03149	1.81711	1.86381
ENSG00000114786	ABHD14A-ACY1	0.822393	1.18575	2.22284	0.566517	1.34383	0.945488	1.85339
ENSG00000001460	STPG1	1.45128	2.60505	2.23234	1.09649	1.53619	1.14374	1.85068
ENSG00000197291	RAMP2-AS1	0.967521	1.00609	2.24184	0.780535	1.00787	0.756391	1.84945
ENSG00000108821	COL1A1	1.22284	2.44036	2.39066	0.864684	1.6842	1.46799	1.844
ENSG00000083067	TRPM3	1.85442	2.15591	2.65981	0.655967	1.67094	1.04501	1.84286
ENSG00000231160	KLF3-AS1	1.08135	1.58522	2.54805	1.19968	0.800367	1.41823	1.83716
ENSG00000266714	MYO15B	1.18731	1.41371	1.818	0.752822	0.771122	0.813818	1.83355
ENSG00000204947	ZNF425	1.37326	1.42568	1.80181	0.766465	0.578043	0.834254	1.81727
ENSG00000123358	NR4A1	1.26123	2.44945	1.87272	1.02566	1.31912	1.15405	1.81602
ENSG00000265992	ESRG	2.39035	2.53636	2.14573	1.16541	0.475138	1.13459	1.81284
ENSG00000069702	TGFBR3	1.71177	6.55064	5.87496	1.0521	6.1552	4.81186	1.80987
ENSG00000129467	ADCY4	0.691087	1.23195	1.87272	0.581829	0.93977	1.22658	1.80543
ENSG00000245275	SAP30L-AS1	0.669822	1.40963	2.71827	1.81286	1.81417	0.283646	1.80238
ENSG00000235927	NEXN-AS1	1.49526	1.37194	3.10887	0.715601	1.2731	1.49288	1.80067
ENSG00000178115	GOLGA8Q	1.74898	0.953573	2.01678	0.500301	0.333775	0.718326	1.79946
ENSG00000227036	LINC00511	1.11637	2.23882	2.32368	1.09396	2.08525	0.782473	1.79695
ENSG00000188677	PARVB	1.43025	1.92157	1.88334	0.579107	0.839891	1.38672	1.79648
ENSG00000033327	GAB2	1.49026	4.62345	4.403	1.50656	3.14987	3.91183	1.79479
ENSG00000136449	MYCBPAP	1.2094	1.72922	2.42233	1.08448	1.07986	1.27641	1.78555
ENSG00000185633	NDUFA4L2	0.825239	1.83886	2.24631	1.04752	1.45476	1.25768	1.7819
ENSG00000197837	HIST4H4	1.53665	1.71204	2.41394	0.86866	1.20944	1.04004	1.77279
ENSG00000226232	NPIPB14P	1.35453	1.83252	2.50782	1.30299	0.680312	1.56006	1.77233
ENSG00000126861	OMG	1.16103	1.43727	1.89986	0.453214	1.20944	0.945488	1.77075
ENSG00000204779	FOXD4L5	1.45128	1.53401	2.32368	1.13303	0.899884	0.877953	1.76871
ENSG00000260903	XKR7	1.2094	1.67083	2.16584	1.02513	1.29583	0.810419	1.76773
ENSG00000179846	NKPD1	0.774017	1.581	2.12785	0.708147	1.32283	1.41823	1.7564
ENSG00000233954	UQCRHL	1.47432	1.95058	2.60553	1.45676	1.00787	1.2494	1.75629
ENSG00000226976	COX6A1P2	2.4188	3.90219	3.16897	1.50223	2.15729	1.97596	1.75588
ENSG00000204967	PCDHA4	1.27305	1.9857	1.97986	1.02234	1.08607	1.14111	1.75368
ENSG00000140057	AK7	2.78874	3.23386	2.88332	0.963079	1.70078	1.5246	1.75348
ENSG00000243207	PPAN-P2RY11	10.2194	8.48888	1.85237	1.39145	0	0.18661	1.75312
ENSG00000162924	REL	1.46459	1.88377	2.38621	0.992083	0.975721	1.45367	1.74782
ENSG00000146221	TCTE1	1.27713	1.81096	2.37103	0.431632	1.79977	1.28316	1.74552
ENSG00000151364	KCTD14	2.25755	2.24573	2.56482	0.708147	1.03937	1.50687	1.7455
ENSG00000283709	FAM238C	1.33671	2.14172	2.09985	1.09369	1.25984	1.17201	1.7447
ENSG00000160593	JAML	0.779392	1.19773	1.93153	0.929669	0.969105	0.909123	1.74463
ENSG00000282508	LINC01002	1.25227	1.70903	2.05618	0.972894	0.882269	1.2264	1.73759
ENSG00000237296	SMG1P1	1.48818	1.80763	1.96829	0.849919	0.862027	1.16377	1.73053
ENSG00000155657	TTN	0.886895	1.34744	1.89986	0.886325	0.963166	1.01792	1.72991
ENSG00000174384	PMS2P6	3.27114	2.95154	1.927	0.770167	0.988107	0.611787	1.72961
ENSG00000251595	ABCA11P	1.45128	2.47929	2.27984	1.01164	1.67378	1.36758	1.72924
ENSG00000228336	OR9H1P	1.51517	1.78981	1.87119	0.979403	0.935269	0.805268	1.72888
ENSG00000170074	FAM153A	1.29003	1.94031	2.43183	0.881249	1.46981	1.41823	1.72835
ENSG00000188011	RTP5	0.276435	5.80041	4.50539	0.871565	7.44273	3.38194	1.72156
ENSG00000248905	FMN1	1.6822	4.13646	3.62646	1.81286	3.23478	2.29168	1.72098
ENSG00000188185	LINC00265	1.30582	1.89207	2.00881	1.04658	0.989655	1.2018	1.71699
ENSG00000181690	PLAG1	1.09103	1.80041	1.95241	0.838446	1.19433	1.24804	1.71681
ENSG00000156804	FBXO32	1.06901	1.95238	2.42332	0.732467	1.35146	1.94828	1.71555
ENSG00000271013	LRRC37A9P	1.54593	1.75753	2.11876	1.10728	0.755902	1.11202	1.71474
ENSG00000198691	ABCA4	1.67987	3.2457	2.73079	1.78514	1.78371	1.72433	1.71417
ENSG00000248323	LUCAT1	1.17275	6.59838	9.91383	2.72541	6.86441	8.50939	1.7136
ENSG00000198156	NPIPB6	0.950547	1.21033	3.61974	1.01377	2.06878	1.60484	1.71342
ENSG00000069812	HES2	1.07502	2.87454	2.78647	1.55792	2.64566	1.32959	1.71333
ENSG00000162482	AKR7A3	1.61254	0.95818	2.21651	0.66324	0.553099	0.899367	1.70305
ENSG00000101445	PPP1R16B	1.31599	2.24399	1.88169	1.06453	1.16303	1.30937	1.70029
ENSG00000124762	CDKN1A	1.32074	2.61788	2.06271	0.822941	1.79825	1.58245	1.69452
ENSG00000188761	BCL2L15	0.803225	1.13897	1.89269	0.730178	0.974274	1.07155	1.69403
ENSG00000163131	CTSS	1.08362	1.8972	2.09745	0.946782	1.34613	1.34052	1.6937
ENSG00000114656	KIAA1257	1.44141	1.40794	2.02394	0.836287	0.863888	0.911721	1.69337
ENSG00000152229	PSTPIP2	3.09607	2.65895	2.35583	0.906428	0.755902	1.17511	1.69033
ENSG00000185864	NPIPB4	1.15958	1.42314	2.16243	0.870085	0.986951	1.23359	1.68724
ENSG00000157227	MMP14	0.9537	1.52453	2.45897	0.590624	1.46356	1.71998	1.68512
ENSG00000146592	CREB5	1.93504	3.23386	5.12963	0.566517	1.05826	6.38205	1.68248
ENSG00000130997	POLN	1.02799	2.35802	1.99486	1.25552	1.55266	1.34157	1.68138
ENSG00000223573	TINCR	1.26987	1.34744	2.35108	0.387617	0.915039	1.82877	1.68065
ENSG00000250299	MRPS31P4	1.55831	1.56446	1.98729	0.683904	0.803572	1.18186	1.68025
ENSG00000014914	MTMR11	1.04492	1.59537	1.82387	0.746773	1.09949	1.1926	1.67454
ENSG00000135116	HRK	1.30319	1.27594	2.53574	0.959932	1.21784	1.08337	1.6702
ENSG00000278301	GRAMD4P3	2.90256	3.52784	2.98451	1.60733	1.78135	1.51718	1.66803
ENSG00000236184	TCEA1P4	0.967521	1.49255	2.19215	1.31193	0.795686	1.34359	1.66776
ENSG00000183785	TUBA8	4.16778	3.06802	5.34885	1.28411	2.11653	2.55282	1.66321
ENSG00000213988	ZNF90	1.33964	1.87951	2.16292	0.965178	1.26917	1.29567	1.66025
ENSG00000156218	ADAMTSL3	1.12877	1.41731	1.87875	0.83547	0.946787	1.06009	1.66001
ENSG00000144821	MYH15	1.23801	1.88931	1.85083	0.908469	1.18493	1.17547	1.65975
ENSG00000158423	RIBC1	1.80311	1.71492	1.91714	0.976754	0.729837	0.880282	1.6547
ENSG00000198590	C3orf35	0.60918	1.1578	2.57537	1.15879	1.03078	1.74056	1.64482
ENSG00000229989	MIR181A1HG	1.26315	1.82653	1.96319	1.18573	0.949272	1.22034	1.64111
ENSG00000224008	LINC01441	1.1908	1.65839	2.71827	1.07638	1.5118	1.56006	1.63949
ENSG00000180263	FGD6	1.32182	1.74092	1.87043	0.935685	0.880198	1.27313	1.63749
ENSG00000175265	GOLGA8A	1.03305	1.21538	2.12543	0.87624	0.983457	1.19249	1.63555
ENSG00000198064	NPIPB13	1.29244	1.62497	1.92255	0.893661	1.04868	1.10862	1.63352
ENSG00000085465	OVGP1	1.06786	1.39735	2.33894	0.804888	1.03265	1.70498	1.62082
ENSG00000028137	TNFRSF1B	1.05548	4.89978	2.38347	1.78048	4.53541	1.62084	1.6199
ENSG00000203588	IGBP1-AS1	1.49526	0.979957	2.48709	0.799789	1.15609	0.834254	1.61808
ENSG00000083857	FAT1	1.39699	2.32999	2.05447	1.19144	1.33778	1.49888	1.61637
ENSG00000213693	SEC14L1P1	1.35865	1.6972	1.84327	0.759133	0.589604	1.67351	1.61632
ENSG00000226203	LINC01733	1.61254	1.43727	2.27984	1.30545	0.821633	0.863272	1.61512
ENSG00000240403	KIR3DL2	2.90256	3.23386	3.41975	1.66623	1.42287	2.25249	1.61414
ENSG00000241388	HNF1A-AS1	0.691087	2.2329	2.5241	1.33904	2.13027	1.74056	1.61228
ENSG00000095637	SORBS1	1.20106	1.31956	1.89331	0.951903	0.740476	1.09503	1.61108
ENSG00000262001	DLGAP1-AS2	1.31935	2.89087	2.95342	1.01973	2.36849	2.55282	1.60991
ENSG00000100226	GTPBP1	1.14343	1.72192	1.82461	0.966531	1.03109	1.26646	1.60931
ENSG00000112541	PDE10A	1.54803	2.12511	2.2147	1.21801	1.32283	1.31186	1.60711
ENSG00000167769	ACER1	0.967521	1.9857	2.27984	1.13303	1.5118	1.70188	1.60532
ENSG00000205213	LGR4	0.937286	1.85273	2.27984	0.910871	1.66002	1.6407	1.60523
ENSG00000266754	RN7SL524P	1.67117	1.56793	3.00524	1.57366	1.59579	0.866698	1.60256
ENSG00000250959	GLUD1P3	1.36243	1.40794	1.86109	0.988006	0.822422	0.907669	1.60226
ENSG00000181619	GPR135	1.93504	1.75666	2.16725	1.08179	0.828074	1.05477	1.6017
ENSG00000279355	AGPAT4-IT1	0.829304	0.538976	2.44268	0.485586	1.29583	1.11433	1.60087
ENSG00000197580	BCO2	1.54147	1.44336	2.55033	0.981963	0.761501	1.71238	1.59833
ENSG00000206561	COLQ	0.907051	2.08853	2.36889	1.25443	1.5298	1.89098	1.597
ENSG00000196628	TCF4	1.74154	1.61693	2.27984	0.983951	1.11396	1.04501	1.59558
ENSG00000134061	CD180	2.17692	1.95379	3.41975	0.999736	1.60073	1.9605	1.59502
ENSG00000166046	TCP11L2	1.22801	1.74131	1.98755	0.806858	0.847527	1.80502	1.59101
ENSG00000206077	ZDHHC11B	1.50753	2.10577	1.80266	1.22019	1.04663	1.1455	1.58884
ENSG00000184381	PLA2G6	1.11686	1.67317	2.00725	0.925602	1.2327	1.3615	1.58753
ENSG00000168356	SCN11A	0.833143	1.37738	1.96319	1.16136	1.09606	1.13459	1.58128
ENSG00000226869	LHFPL3-AS1	2.90256	1.61693	4.93965	1.51071	2.01574	1.89098	1.5761
ENSG00000061455	PRDM6	1.87054	2.08404	2.43183	0.755356	1.31023	1.79643	1.57552
ENSG00000156042	CFAP70	1.34915	1.77862	2.14685	0.949198	1.4267	1.26326	1.57387
ENSG00000254860	TMEM9B-AS1	1.53541	1.99187	1.85856	1.30299	0.781099	1.27641	1.57292
ENSG00000279192	PWAR5	1.48523	1.89114	2.19984	1.12045	0.960836	1.63569	1.57279
ENSG00000214826	DDX12P	1.28795	1.34138	1.87298	0.896986	0.904563	1.00222	1.57115
ENSG00000187650	VMAC	1.39631	1.61693	1.80055	0.96823	0.769646	1.22054	1.56955
ENSG00000240303	ACAD11	1.11972	1.47461	1.95003	0.918969	0.960746	1.36681	1.56869
ENSG00000170486	KRT72	1.04054	2.05421	2.49492	1.09396	2.06787	1.59755	1.56868
ENSG00000181984	GOLGA8CP	1.1908	0.304038	1.87064	1.58625	0	0	1.56618
ENSG00000118514	ALDH8A1	1.39753	2.108	2.43183	1.0575	1.5118	1.83425	1.56516
ENSG00000226029	LINC01772	1.97536	1.97625	2.32733	0.999736	1.06716	1.45995	1.56431
ENSG00000186049	KRT73	1.38217	2.64355	2.30698	1.26179	2.06155	1.62774	1.56334
ENSG00000059804	SLC2A3	1.19391	2.74798	2.8498	1.10678	2.23672	2.64181	1.55944
ENSG00000105327	BBC3	1.86593	1.61693	3.62331	0.755356	1.33183	2.76893	1.55912
ENSG00000182326	C1S	1.01757	1.43108	2.24053	0.847678	1.17585	1.67036	1.55859
ENSG00000172361	CFAP53	0.682956	1.74375	2.01162	0.910474	1.5118	1.72214	1.55586
ENSG00000196352	CD55	1.39349	2.36929	2.91399	1.01297	1.83899	2.55917	1.55285
ENSG00000227038	GTF2IP7	1.45128	3.0542	3.22977	1.53769	2.48368	2.63386	1.55035
ENSG00000147912	FBXO10	1.37737	1.72173	1.89195	0.969978	0.948364	1.37113	1.54866
ENSG00000124549	BTN2A3P	1.12877	1.50015	1.82387	0.957414	0.997791	1.21259	1.54729
ENSG00000225828	FAM229A	1.09623	1.57737	2.25369	0.726047	1.14978	1.99999	1.54104
ENSG00000069399	BCL3	1.37186	4.40834	2.82427	1.72602	4.39412	1.89539	1.54092
ENSG00000164309	CMYA5	1.39164	1.80151	2.35791	1.05489	1.34498	1.61385	1.539
ENSG00000086062	B4GALT1	1.26373	2.26694	1.95368	1.14585	1.65431	1.42655	1.53744
ENSG00000175106	TVP23C	0.991119	1.43289	2.02961	1.20276	1.20944	1.10186	1.53712
ENSG00000162004	CCDC78	0.861492	1.01889	1.84261	0.872994	0.978955	1.01136	1.53645
ENSG00000113739	STC2	1.12218	2.02166	3.90284	1.18352	1.78123	3.62749	1.53596
ENSG00000276203	ANKRD20A3	2.53044	2.28028	1.92909	0.944195	0.629918	1.37884	1.53532
ENSG00000234719	NPIPB2	1.61254	2.51522	2.02652	1.2017	1.55762	1.54716	1.53463
ENSG00000224892	RPS4XP16	0.967521	1.23195	2.06271	1.08153	0.962057	1.2893	1.53225
ENSG00000163545	NUAK2	2.33818	2.33556	2.94479	1.4635	1.25984	1.83188	1.532
ENSG00000166963	MAP1A	1.40089	2.48522	2.66927	1.17522	1.83561	2.32124	1.53112
ENSG00000279968	GVQW2	1.2172	1.32136	1.94889	0.830892	0.806296	1.41823	1.53079
ENSG00000123901	GPR83	1.43568	1.73863	2.20629	0.755356	1.09551	1.87042	1.52994
ENSG00000103313	MEFV	1.43193	1.46602	2.59901	0.782333	1.69178	1.41823	1.52698
ENSG00000134470	IL15RA	1.00959	1.78097	2.13115	1.46875	1.17585	1.47076	1.5267
ENSG00000181392	SYNE4	0.967521	1.82137	2.04399	0.971172	1.555	1.58032	1.52359
ENSG00000112053	SLC26A8	1.38217	0.846963	2.60553	0.861106	1.26992	1.02113	1.52283
ENSG00000160471	COX6B2	1.01844	1.36162	2.39983	1.21696	1.28783	1.41823	1.5224
ENSG00000103257	SLC7A5	1.14319	1.95477	2.21982	1.11237	1.48177	1.74845	1.52197
ENSG00000151012	SLC7A11	1.3118	4.99438	10.7315	1.43934	5.67396	12.2418	1.52184
ENSG00000237004	ZNRF2P1	1.65861	1.30894	1.95415	0.944195	0.587924	1.10307	1.51991
ENSG00000242338	BMS1P4	1.07404	1.59221	1.83014	0.940632	1.02689	1.46283	1.51956
ENSG00000102755	FLT1	1.22885	2.10997	1.96724	1.00838	1.46428	1.66761	1.51876
ENSG00000196296	ATP2A1	1.11162	1.21556	2.06155	0.965654	0.824621	1.41823	1.51714
ENSG00000242028	HYPK	1.30151	1.35032	1.87011	0.780085	0.821894	1.34788	1.51501
ENSG00000143127	ITGA10	1.20176	1.4524	2.06385	0.918445	1.16821	1.35377	1.51491
ENSG00000147459	DOCK5	1.38602	2.31287	2.07236	1.42248	1.76102	1.22934	1.51244
ENSG00000140795	MYLK3	1.5895	1.30894	2.68695	0.80931	1.61979	1.26628	1.5122
ENSG00000225321	LINC01427	1.4002	1.53993	1.98247	0.907264	1.06552	1.29263	1.50994
ENSG00000167637	ZNF283	1.45128	0.718635	3.22977	0.697252	1.33737	1.74552	1.5095
ENSG00000111816	FRK	1.0655	1.80114	1.96239	1.03631	1.4104	1.48741	1.50552
ENSG00000138379	MSTN	1.03663	1.77092	2.19841	1.13303	1.32669	1.7945	1.50045
ENSG00000136367	ZFHX2	1.2709	2.21072	2.10595	1.59211	1.75943	1.13703	1.49898
ENSG00000112182	BACH2	1.26695	2.52897	2.37846	1.37887	1.84469	2.07936	1.49392
ENSG00000103227	LMF1	2.21724	2.15591	2.23234	1.33536	0.863888	1.46888	1.49124
ENSG00000266777	SH3GL1P1	1.16103	1.75552	2.27984	0.973702	1.06299	2.21599	1.49079
ENSG00000185920	PTCH1	1.32294	2.3099	2.11699	1.37583	1.61979	1.62084	1.49069
ENSG00000023445	BIRC3	1.24199	1.72896	2.08303	1.03376	1.27594	1.56468	1.49011
ENSG00000174946	GPR171	1.85442	3.41352	1.89986	1.30735	2.55844	1.41823	1.48867
ENSG00000137474	MYO7A	1.54803	1.79659	2.12785	0.913738	1.26796	1.55548	1.48506
ENSG00000168676	KCTD19	1.24991	1.54214	1.82714	1.14756	1.05309	1.08792	1.48476
ENSG00000112782	CLIC5	1.48353	1.50913	1.97586	1.13303	1.11396	0.97037	1.48269
ENSG00000186704	DTX2P1	1.37066	3.14403	1.89986	3.26581	1.33394	0.834254	1.48248
ENSG00000115523	GNLY	0.107502	1.3175	2.40649	1.18454	1.99283	1.74056	1.48206
ENSG00000233355	CHRM3-AS2	1.85442	1.5271	2.8498	1.30089	1.34383	1.41823	1.47934
ENSG00000272645	GTF2IP20	1.65699	1.95043	2.21632	1.10513	1.27846	1.60454	1.47624
ENSG00000187492	CDHR4	1.67704	1.581	2.7358	1.79397	1.19685	1.18186	1.4759
ENSG00000278662	GOLGA6L10	1.52357	1.53639	2.04399	0.816272	1.04851	1.47923	1.47111
ENSG00000229692	SOS1-IT1	1.67456	1.74131	1.88525	1.41629	0.730705	1.11095	1.47047
ENSG00000173805	HAP1	3.33257	2.03613	2.27984	0.625123	0.990492	0.929187	1.46867
ENSG00000057657	PRDM1	1.67117	1.66593	1.96895	1.0987	0.641372	1.54716	1.46615
ENSG00000010379	SLC6A13	0.604701	2.38048	2.42233	0.927028	3.09233	1.93395	1.46471
ENSG00000113263	ITK	1.21655	1.78547	2.17877	1.13732	1.41712	1.64322	1.46439
ENSG00000204531	POU5F1	1.59851	1.35916	2.08159	0.635605	1.29056	1.1761	1.46391
ENSG00000281189	GHET1	1.05165	1.8747	2.13115	1.10398	1.31798	2.00007	1.46367
ENSG00000235493	LINC01967	2.67929	0.746275	3.33207	0.793124	1.10866	0.992763	1.46339
ENSG00000128655	PDE11A	1.37066	0.988123	2.7548	1.16451	1.00787	1.57581	1.46241
ENSG00000135454	B4GALNT1	1.27115	1.76329	1.85723	1.04869	1.27734	1.35841	1.46119
ENSG00000073150	PANX2	1.88129	2.39545	2.59648	0.999736	1.95645	2.00221	1.45969
ENSG00000128165	ADM2	1.16787	2.32468	3.31613	1.38118	2.33018	2.85405	1.45884
ENSG00000250802	ZBED3-AS1	0.844661	1.1635	1.84558	1.07821	1.14605	1.07511	1.45225
ENSG00000262180	OCLM	1.77379	1.97625	3.13478	1.18699	1.65579	2.43126	1.45038
ENSG00000100221	JOSD1	1.12504	2.31787	2.22394	1.20579	1.88442	2.05446	1.44881
ENSG00000056277	ZNF280C	1.09933	1.44039	1.88004	1.12116	1.09661	1.2666	1.4488
ENSG00000182600	C2orf82	0.82029	1.14825	2.13115	0.9388	1.25264	1.5398	1.44101
ENSG00000182308	DCAF4L1	1.05289	1.26818	2.33013	1.06172	0.877481	2.00338	1.44063
ENSG00000196358	NTNG2	1.43888	1.65839	1.95832	1.15074	1.08661	1.35175	1.43863
ENSG00000185338	SOCS1	1.13918	2.22545	1.94889	1.10269	2.67265	0.899058	1.43607
ENSG00000223525	RABGAP1L-IT1	1.25419	1.03803	2.57537	1.34548	0.661414	1.80234	1.42726
ENSG00000108932	SLC16A6	1.09946	2.2539	2.20211	1.38957	2.02525	1.73934	1.4251
ENSG00000164287	CDC20B	1.93504	1.76392	2.79798	1.86141	1.18785	1.41823	1.42503
ENSG00000162438	CTRC	1.47063	1.33666	2.23424	0.82905	1.21682	1.52201	1.41744
ENSG00000250127	LINC02108	2.90256	1.56793	3.2125	1.55792	0.755902	1.53642	1.41583
ENSG00000163806	SPDYA	1.38217	1.61693	1.87272	0.944195	1.00787	1.59551	1.41575
ENSG00000110723	EXPH5	1.02396	1.43727	2.06135	1.00167	1.11012	1.80876	1.41516
ENSG00000114127	XRN1	1.30787	1.57349	1.80799	1.03523	1.01175	1.42854	1.41384
ENSG00000132958	TPTE2	1.10574	1.53993	2.11699	0.666491	1.06716	2.33591	1.41322
ENSG00000116729	WLS	2.15005	1.67682	3.03978	1.48166	1.6281	1.41823	1.41257
ENSG00000113971	NPHP3	1.18985	1.39216	1.99849	0.875172	1.32205	1.42606	1.40892
ENSG00000148483	TMEM236	1.29003	1.50714	2.34317	1.1084	1.54467	1.52614	1.40798
ENSG00000204054	LINC00963	1.11837	1.60534	2.04695	1.01796	1.70078	1.35175	1.40774
ENSG00000130766	SESN2	1.18284	2.11852	4.02595	1.24268	1.98555	4.34293	1.40381
ENSG00000257242	LINC01619	1.2094	1.97625	2.46982	1.41629	1.32283	2.39327	1.40215
ENSG00000265018	AGAP12P	1.90168	2.82498	2.00468	2.1384	1.59698	1.25843	1.40082
ENSG00000033030	ZCCHC8	1.10865	1.39698	1.94178	0.908191	1.06297	1.68919	1.40019
ENSG00000249961	TERB1	0.853695	0.951135	2.21278	0.981963	1.36062	1.32368	1.39997
ENSG00000188112	C6orf132	1.19667	1.44673	1.88986	0.849776	1.13385	1.59551	1.39729
ENSG00000110719	TCIRG1	1.23964	1.31375	2.0661	1.16737	1.28274	1.16037	1.39372
ENSG00000176945	MUC20	1.93504	2.05485	2.24421	0.875527	1.20257	2.15958	1.39292
ENSG00000213999	MEF2B	1.02799	1.88642	0.427469	0.82905	0.22124	1.24528	1.39242
ENSG00000261366	MANEA-AS1	0.752517	1.25761	2.56482	1.34114	1.57351	1.82344	1.39235
ENSG00000135437	RDH5	0.925907	0.741817	1.81406	0.784409	0.857658	1.10458	1.39188
ENSG00000254911	SCARNA9	1.18741	1.76392	1.91714	0.963079	1.5118	1.63097	1.39085
ENSG00000177106	EPS8L2	1.61254	1.91636	3.03978	2.94589	0.302361	2.26917	1.39023
ENSG00000196890	HIST3H2BB	0.907051	0.471604	1.92361	0.701402	0.431944	1.41823	1.38507
ENSG00000121101	TEX14	0.932967	1.11645	1.91343	0.658741	1.30085	1.4842	1.38453
ENSG00000105717	PBX4	1.13464	1.12695	2.05185	0.863264	1.13585	1.46326	1.38299
ENSG00000206344	HCG27	0.937286	1.04427	2.68949	1.10757	0.985221	2.37434	1.38174
ENSG00000057704	TMCC3	2.03689	5.90037	4.91965	2.62658	5.01644	5.99526	1.38053
ENSG00000151136	BTBD11	1.05165	1.80105	1.8385	1.01054	1.36342	1.84794	1.3803
ENSG00000177103	DSCAML1	2.05598	1.75167	1.85237	0.849776	0.755902	1.57019	1.37773
ENSG00000010310	GIPR	1.64185	1.86192	1.96895	1.13303	1.37437	1.41823	1.37616
ENSG00000229036	VDAC1P8	1.32586	1.11788	1.89986	0.599842	1.04492	1.41823	1.37518
ENSG00000173575	CHD2	1.13492	1.49303	1.90395	0.989494	1.08973	1.72805	1.37469
ENSG00000169981	ZNF35	1.1908	1.90715	2.27984	1.27466	1.41732	2.21599	1.37306
ENSG00000059145	UNKL	1.03018	1.7432	2.58816	1.05571	1.88449	2.34463	1.37177
ENSG00000143178	TBX19	1.0159	1.72472	1.82387	1.27923	0.92659	1.96723	1.36775
ENSG00000143669	LYST	1.2878	2.2953	2.19139	1.37024	1.7788	2.1315	1.36616
ENSG00000230701	FBXW4P1	1.36445	1.27143	1.89986	0.975669	0.92388	1.37884	1.3661
ENSG00000245532	NEAT1	0.968169	1.52848	2.81506	1.09447	1.78304	2.52064	1.36454
ENSG00000234390	USP27X-AS1	1.29789	1.81412	2.22423	1.42678	1.65179	1.54955	1.36292
ENSG00000138378	STAT4	1.2201	4.03994	3.00111	1.56762	4.42496	3.12464	1.36226
ENSG00000020577	SAMD4A	0.967521	1.61693	1.89986	1.27466	1.41732	1.50687	1.36142
ENSG00000172901	LVRN	1.46689	1.49522	2.27984	1.09589	1.26397	1.72048	1.36106
ENSG00000215160	OR7E122P	1.36058	1.07795	1.95923	1.10471	0.982673	1.02822	1.35705
ENSG00000187049	TMEM216	1.29003	1.79659	2.27984	0.97853	1.64924	2.12735	1.34866
ENSG00000125657	TNFSF9	1.03972	1.48017	2.19477	0.867118	1.61979	1.93922	1.34469
ENSG00000168016	TRANK1	1.21791	1.75235	1.89604	1.2179	1.34961	1.64503	1.34368
ENSG00000112715	VEGFA	1.10399	1.71338	2.23424	1.14537	1.62082	2.02026	1.34035
ENSG00000122861	PLAU	1.58322	3.03787	2.27984	1.55792	2.26771	2.541	1.33781
ENSG00000172742	OR4D9	0.967521	1.27394	2.48709	0.566517	1.96535	2.12735	1.33685
ENSG00000277399	GPR179	1.54803	1.79659	2.05185	1.13303	1.10866	1.98553	1.33274
ENSG00000069667	RORA	1.11134	1.61547	2.14736	1.05024	1.28503	2.20735	1.33104
ENSG00000214922	HLA-F-AS1	1.5133	1.40963	2.19215	1.27724	1.37437	1.26352	1.32701
ENSG00000230965	SNX18P13	1.35453	1.94031	1.82387	1.49355	1.99283	0.838046	1.32566
ENSG00000163472	TMEM79	1.132	1.62771	1.97206	1.10038	1.38981	1.8106	1.3252
ENSG00000235370	DNM1P51	1.28197	1.45524	1.88087	1.59839	1.18785	0.987698	1.31969
ENSG00000109927	TECTA	1.73487	1.89571	1.92607	1.25025	1.19902	1.61385	1.31831
ENSG00000128510	CPA4	0.932967	2.65638	2.5241	1.43518	3.72912	1.79643	1.31256
ENSG00000100918	REC8	0.945021	0.927541	1.80266	1.02559	0.860165	1.33265	1.31152
ENSG00000184545	DUSP8	1.47231	2.57771	4.36143	0.697252	2.20956	6.2184	1.30958
ENSG00000241769	LINC00893	1.47674	0.851015	1.97986	0.918677	0.93977	0.996596	1.30702
ENSG00000204178	TMEM57	1.17313	1.5371	1.91909	0.9739	1.18245	1.96268	1.30615
ENSG00000163378	EOGT	1.18438	1.46081	1.89462	0.761599	1.12448	2.08242	1.30235
ENSG00000089472	HEPH	1.35453	3.01827	2.05185	1.83444	2.87963	1.75591	1.29596
ENSG00000260916	CCPG1	1.22284	1.60196	2.37483	1.13303	1.4455	2.35128	1.29271
ENSG00000159761	C16orf86	1.33034	1.81905	2.20859	1.4028	2.15972	1.3507	1.29017
ENSG00000111981	ULBP1	1.21297	1.82521	2.51186	1.09946	1.65739	2.78744	1.28367
ENSG00000114796	KLHL24	0.972919	1.51094	2.55011	0.971354	1.37591	3.00856	1.28336
ENSG00000141485	SLC13A5	1.1908	1.16087	2.36752	1.31432	1.69322	1.30477	1.28233
ENSG00000152223	EPG5	1.21227	1.48698	1.87321	1.1183	1.27695	1.63548	1.28178
ENSG00000081377	CDC14B	0.532137	1.45524	0.398971	0.965178	0.503935	0.892961	1.28132
ENSG00000171116	HSFX1	3.28957	1.72472	2.96379	1.0734	0.716118	2.23931	1.28129
ENSG00000027869	SH2D2A	1.16159	2.50373	1.96835	1.31819	2.65119	1.85062	1.28111
ENSG00000158571	PFKFB1	0.645014	2.08404	2.05185	1.41629	2.39369	2.00916	1.27964
ENSG00000240038	AMY2B	1.06819	1.42689	2.33914	1.00565	1.44919	2.36652	1.27888
ENSG00000280623	PCAT14	3.51826	1.17595	2.69435	0.877188	0.92659	0.731991	1.27859
ENSG00000142178	SIK1	0.844008	1.94949	2.23133	1.42861	2.20198	2.06569	1.27848
ENSG00000183196	CHST6	1.41903	1.36541	1.97586	1.34885	1.58379	0.877953	1.27782
ENSG00000185250	PPIL6	1.17591	1.52572	1.87648	1.15616	1.5118	1.50506	1.2721
ENSG00000112599	GUCA1B	1.14893	1.01058	1.80487	0.969043	0.895147	1.41823	1.2707
ENSG00000163406	SLC15A2	1.08763	1.38275	1.80028	0.962303	1.19288	1.76793	1.27049
ENSG00000211797	TRAV17	1.69316	2.76225	2.20859	2.37937	2.26771	1.48914	1.26979
ENSG00000125740	FOSB	1.33303	1.12586	1.9252	0.748955	1.05058	1.68265	1.26726
ENSG00000149257	SERPINH1	1.04042	1.20347	1.95191	1.16758	1.49798	1.27987	1.26574
ENSG00000163516	ANKZF1	1.05631	1.37471	1.89856	1.08249	1.34472	1.69017	1.26535
ENSG00000173258	ZNF483	0.882152	1.60108	2.06191	1.26021	1.54266	2.11288	1.26356
ENSG00000134830	C5AR2	1.15478	1.42568	2.53724	0.914379	2.51967	1.69193	1.26192
ENSG00000140044	JDP2	0.995811	1.29859	2.2865	1.29737	1.5522	1.84045	1.26106
ENSG00000248334	WHAMMP2	1.29003	1.43727	2.04914	1.41629	1.10478	1.71824	1.26106
ENSG00000162733	DDR2	1.63734	1.31487	2.2172	0.863556	1.33202	1.77087	1.2606
ENSG00000163734	CXCL3	1.78619	3.31678	2.54289	1.04806	2.64566	3.82923	1.25891
ENSG00000113389	NPR3	1.29003	1.55704	2.34317	1.55268	1.62379	1.7334	1.25815
ENSG00000164776	PHKG1	1.12442	1.10709	2.03337	0.948049	1.4501	1.47612	1.25651
ENSG00000111644	ACRBP	1.15565	2.03613	3.03978	1.43518	2.51967	2.97829	1.25505
ENSG00000059728	MXD1	1.15181	1.70761	2.39926	0.941711	1.44218	3.01685	1.25352
ENSG00000260455	NBAT1	1.50503	0.95818	1.89986	1.06639	1.20055	0.792542	1.25229
ENSG00000146021	KLHL3	1.08447	1.4274	1.80383	1.09215	1.44946	1.5352	1.2521
ENSG00000197142	ACSL5	0	1.07795	0.379973	0.949299	0.653753	0.728282	1.25072
ENSG00000147852	VLDLR	1.12521	2.15477	3.75298	1.37539	2.78916	4.18492	1.24706
ENSG00000066923	STAG3	1.31543	1.16286	1.84261	1.06293	1.27643	1.17478	1.24461
ENSG00000135747	ZNF670-ZNF695	1.35453	1.20731	1.86947	1.39963	1.11162	1.08453	1.24306
ENSG00000101695	RNF125	1.17298	2.08808	2.03264	1.2397	2.0985	2.12587	1.24173
ENSG00000079482	OPHN1	1.74936	2.13413	2.37195	1.47699	2.25871	1.78123	1.24027
ENSG00000162772	ATF3	1.2405	2.2868	3.45232	1.2953	2.07546	4.6504	1.23933
ENSG00000125772	GPCPD1	1.00152	1.55494	2.10867	1.19453	1.6986	2.01926	1.23898
ENSG00000074935	TUBE1	1.07568	1.49313	1.90451	1.0884	1.49163	1.83361	1.23791
ENSG00000134294	SLC38A2	1.14611	1.39401	2.03085	0.95126	1.13463	2.30796	1.23642
ENSG00000171570	RAB4B-EGLN2	2.58745	2.76411	0.533356	0.652979	0.926368	1.18563	1.23214
ENSG00000113448	PDE4D	1.9113	4.33165	2.90924	1.663	4.63295	3.56846	1.2298
ENSG00000188993	LRRC66	0.997756	1.75167	2.03048	1.01742	1.35754	2.77858	1.22971
ENSG00000204991	SPIRE2	1.37686	2.07299	2.12639	1.29724	2.45394	1.72654	1.22527
ENSG00000259577	CERNA1	1.36591	1.52182	1.81046	0.991405	1.19685	1.89098	1.22394
ENSG00000105856	HBP1	1.0386	1.46514	1.87272	0.943588	1.17396	2.29836	1.22389
ENSG00000091844	RGS17	2.17692	2.06608	2.65981	1.61862	1.5118	2.43126	1.22138
ENSG00000172183	ISG20	0.987933	1.72381	1.9191	0.993154	1.83532	2.16528	1.21802
ENSG00000116652	DLEU2L	1.63557	1.87358	1.87272	1.00152	1.26884	2.25398	1.21635
ENSG00000100439	ABHD4	1.07195	2.02057	2.26226	1.27547	2.04166	2.68519	1.21082
ENSG00000161921	CXCL16	1.45128	2.19736	2.36752	2.17891	2.50029	1.41823	1.20945
ENSG00000013441	CLK1	0.972846	1.17371	2.06252	0.830563	1.09175	2.46801	1.20684
ENSG00000118308	LRMP	1.13309	1.5295	2.26561	1.10339	1.54037	2.51283	1.20678
ENSG00000170509	HSD17B13	1.22213	1.41836	3.05978	1.13303	2.177	2.89319	1.20617
ENSG00000166123	GPT2	1.00064	1.35337	2.20319	1.05605	1.66081	2.18096	1.20593
ENSG00000170385	SLC30A1	1.03065	1.11488	2.19616	0.901988	1.00563	2.58389	1.19918
ENSG00000124613	ZNF391	1.72004	1.55704	1.89986	1.00537	1.40534	1.63796	1.1985
ENSG00000197714	ZNF460	0.999505	1.34521	2.00663	1.30915	1.52747	1.76361	1.19714
ENSG00000023909	GCLM	1.1092	1.98877	2.27095	1.18494	2.25774	2.5761	1.19521
ENSG00000155961	RAB39B	1.1589	1.40489	1.86145	1.10189	1.43128	1.77401	1.19513
ENSG00000140479	PCSK6	0.910608	1.77545	1.87751	1.28411	2.3181	1.60733	1.19375
ENSG00000211584	SLC48A1	1.18457	1.62718	1.85941	1.23456	1.72855	1.7029	1.19188
ENSG00000224003	YES1P1	0.907051	1.2127	4.48843	0.906428	2.87243	4.8929	1.19036
ENSG00000151164	RAD9B	1.28578	1.30489	2.15985	1.35964	1.34173	1.8437	1.18841
ENSG00000197653	DNAH10	1.2481	2.04811	2.02905	1.44488	2.16368	2.01675	1.18636
ENSG00000224975	INE1	1.19788	0.898294	2.00843	1.17928	1.17242	1.36035	1.18402
ENSG00000142621	FHAD1	0.967521	1.34744	1.99486	0.991405	1.32283	2.39327	1.1779
ENSG00000225860	LINC02072	1.93504	1.37194	1.86532	1.13303	1.81417	0.638205	1.17283
ENSG00000135069	PSAT1	1.0184	1.37697	2.00389	1.10009	1.55707	2.10612	1.16951
ENSG00000166664	CHRFAM7A	0.979768	1.25534	1.86139	1.69273	0.983584	1.69163	1.16563
ENSG00000087589	CASS4	1.26198	1.7341	2.08159	0.917218	1.94375	2.43126	1.16435
ENSG00000268521	VN1R83P	2.4188	1.38594	2.19841	1.52524	0.697756	1.52733	1.16203
ENSG00000211935	IGHV1-3	0.496835	1.01968	0.462129	0.604285	0.503935	0.945488	1.16196
ENSG00000136535	TBR1	1.13338	1.41674	2.11699	1.07908	1.18785	2.7014	1.15828
ENSG00000100889	PCK2	0.855642	1.17802	1.84169	1.11759	1.52492	1.72578	1.15611
ENSG00000091513	TF	1.33964	1.57547	3.33207	2.01428	2.3517	2.83646	1.14903
ENSG00000099338	CATSPERG	1.38217	1.13955	2.11699	1.03592	1.59819	1.66136	1.14715
ENSG00000181019	NQO1	0.967521	1.70467	1.85038	1.26817	2.00418	1.96471	1.14594
ENSG00000129682	FGF13	0.910608	0.951135	1.87751	0.954134	1.5118	1.56752	1.14426
ENSG00000157514	TSC22D3	1.18038	2.24214	5.10683	1.71273	4.11351	5.93679	1.13556
ENSG00000140961	OSGIN1	1.2138	8.46683	9.11935	2.26607	13.5245	14.029	1.13337
ENSG00000204301	NOTCH4	0.879565	0.783966	1.86532	0.935985	1.5118	1.35657	1.13123
ENSG00000141682	PMAIP1	1.03745	1.53431	1.96656	1.15244	1.54417	2.46694	1.12913
ENSG00000251141	MRPS30-DT	1.66629	1.49716	2.08985	1.56467	1.5118	1.62084	1.12735
ENSG00000105855	ITGB8	0.744247	0.746275	2.10446	0.890241	1.61979	1.82344	1.12284
ENSG00000175746	C15orf54	0.967521	2.33556	1.89986	1.46628	3.2904	1.83536	1.12055
ENSG00000145700	ANKRD31	1.52458	1.69859	1.86532	1.64095	1.25115	1.95618	1.11847
ENSG00000226356	RPS6P20	1.12877	1.39236	1.99486	1.34548	1.32283	2.26031	1.11837
ENSG00000162616	DNAJB4	1.01685	2.30809	3.50469	1.20031	3.01416	5.17212	1.11747
ENSG00000172216	CEBPB	0.961142	1.21062	2.06688	0.952471	1.61119	2.34489	1.11676
ENSG00000183929	DUSP5P1	0.519158	0.552122	0.528255	0.773341	0.239969	0.405209	1.11513
ENSG00000137502	RAB30	1.03267	1.36831	2.26832	1.16254	1.46062	2.88448	1.11207
ENSG00000139112	GABARAPL1	1.0499	1.60525	2.16337	1.10978	1.90312	2.73135	1.10937
ENSG00000080644	CHRNA3	1.38752	2.24116	1.85512	1.52723	2.91841	1.55639	1.10867
ENSG00000123094	RASSF8	1.19005	2.72183	1.98061	1.61361	2.59768	3.08674	1.10801
ENSG00000167080	B4GALNT2	3.87009	1.48218	2.70731	1.41629	1.13385	1.15231	1.10649
ENSG00000117407	ARTN	2.44726	1.90227	2.01162	1.33008	1.64327	1.66488	1.10476
ENSG00000173261	PLAC8L1	0.791608	1.12695	2.48709	1.46875	2.40769	1.89098	1.10201
ENSG00000051108	HERPUD1	1.05636	1.78202	1.85848	1.33372	2.05859	2.15921	1.10186
ENSG00000260428	SCX	1.17485	1.38594	1.95415	1.03003	1.92411	1.93395	1.1018
ENSG00000124257	NEURL2	1.38217	1.69393	2.11699	1.28411	1.71338	2.55282	1.09944
ENSG00000229419	RALGAPA1P1	6.77265	4.15782	3.74545	2.70943	2.03765	2.89813	1.09632
ENSG00000128591	FLNC	1.2094	1.50913	2.10885	1.41629	1.41732	2.57055	1.09411
ENSG00000153157	SYCP2L	1.80884	0.843615	2.42852	0.679821	1.58739	1.91461	1.09241
ENSG00000277112	ANKRD20A21P	1.22553	1.68879	1.89986	1.08946	1.91883	2.34554	1.09088
ENSG00000281376	ABALON	0.586377	0.783966	0.518145	0.530357	0.643321	0.633678	1.08793
ENSG00000087074	PPP1R15A	1.05683	1.6805	2.78549	1.08334	1.85329	4.23604	1.08536
ENSG00000164674	SYTL3	2.00415	11.3185	10.8292	3.13763	19.886	15.9278	1.08155
ENSG00000042286	AIFM2	1.65861	1.42444	2.11699	1.77345	1.64327	1.47989	1.08049
ENSG00000147434	CHRNA6	0.719439	1.35435	2.16292	1.25443	2.37569	2.178	1.07767
ENSG00000198342	ZNF442	1.54803	1.16419	2.14305	1.08679	1.48095	2.02605	1.07696
ENSG00000228451	SDAD1P1	0.723538	1.30292	1.91308	0.840228	1.98743	2.42215	1.07678
ENSG00000144935	TRPC1	1.42582	1.47509	1.91986	1.13303	1.5118	2.25249	1.07382
ENSG00000163017	ACTG2	0.74763	0.832963	0.518145	0.623806	0.54357	0.605537	1.07208
ENSG00000174576	NPAS4	1.00013	0.799381	0.550747	0.718716	0.575388	0.232844	1.06853
ENSG00000092529	CAPN3	0.967521	1.93133	2.04235	1.56882	1.78315	3.12738	1.06721
ENSG00000181722	ZBTB20	1.80699	1.74375	2.19602	2.32368	1.81929	1.44227	1.06592
ENSG00000255650	FAM222A-AS1	1.93504	0.718635	1.89986	0.59799	1.21784	1.22126	1.05327
ENSG00000205181	LINC00654	1.35453	1.581	1.82387	0.793124	1.5118	2.83646	1.04831
ENSG00000168003	SLC3A2	0.933204	1.41799	2.10017	1.15409	1.95065	2.71285	1.04229
ENSG00000164463	CREBRF	1.03688	1.29818	2.18586	0.98955	1.35336	3.30714	1.04205
ENSG00000164949	GEM	1.35453	1.581	2.35583	1.77345	2.10338	2.34317	1.03949
ENSG00000167550	RHEBL1	0.942923	1.52558	2.07697	1.39145	1.73725	2.89867	1.03369
ENSG00000254369	HOXA-AS3	0.573346	1.03803	0.464411	1.13303	0.783899	0.420217	1.03243
ENSG00000132002	DNAJB1	0.969646	1.393	2.27817	1.1946	1.84186	3.11847	1.03056
ENSG00000128965	CHAC1	1.34647	4.17707	7.001	1.47404	5.51882	13.604	1.01881
ENSG00000198947	DMD	0.923827	0.897135	0.507447	0.746228	0.616597	0.475601	1.01698
ENSG00000126860	EVI2A	1.11947	1.58238	2.00216	1.41214	1.88865	2.63267	1.01647
ENSG00000176076	KCNE5	0.56913	0.760908	1.81046	1.13303	1.6281	1.74552	1.01319
ENSG00000137270	GCM1	0.967521	1.34744	2.8498	0.944195	2.85563	3.54558	1.00981
ENSG00000183092	BEGAIN	3.0235	1.61693	1.85237	1.18969	1.81417	0.850939	1.00877
ENSG00000166111	SVOP	1.38217	0.769966	2.27984	0.708147	2.64566	1.32959	1.00561
ENSG00000263006	ROCK1P1	0.66114	1.02405	2.08985	0.976754	2.29377	2.29851	0.99962
ENSG00000258476	LINC02207	1.27305	3.12039	2.09985	1.69955	3.40156	4.07742	0.998937
ENSG00000253103	LINC01609	1.70739	1.71204	1.94457	1.01377	2.30749	2.31396	0.995997
ENSG00000181016	LSMEM1	1.14614	1.27696	2.52536	1.23218	1.85196	3.42149	0.993841
ENSG00000111266	DUSP16	1.24356	2.27706	2.48023	1.55622	2.91432	3.8916	0.990514
ENSG00000150938	CRIM1	2.17692	4.85079	5.12963	1.77037	7.93697	8.42076	0.98305
ENSG00000010610	CD4	0.838518	1.14982	0.531962	0.935985	0.723037	0.924934	0.982785
ENSG00000184811	TUSC5	0.789294	0.822648	0.509963	0.950287	0.560831	0.411745	0.982695
ENSG00000183111	ARHGEF37	0.661988	1.6453	2.09985	1.27466	3.59054	2.12735	0.978543
ENSG00000107968	MAP3K8	0.864425	1.32535	1.85937	1.26211	2.25814	2.13632	0.97676
ENSG00000117586	TNFSF4	0.871455	0.684232	0.472945	0.738781	0.364918	0.404574	0.972529
ENSG00000068137	PLEKHH3	1.24898	1.35234	1.94822	0.920591	2.58267	2.03871	0.972048
ENSG00000181856	SLC2A4	0.638152	0.825666	0.436564	0.768159	0.614971	0.576908	0.971622
ENSG00000231721	LINC-PINT	0.744247	1.52019	3.01055	1.37157	2.74512	4.47863	0.970226
ENSG00000181418	DDN	0.865677	0.75173	0.487465	0.759576	0.548979	0.388231	0.96719
ENSG00000064042	LIMCH1	1.17121	0.851015	0.539961	0.903242	0.491792	0.31896	0.964214
ENSG00000140285	FGF7	1.34378	1.85647	1.89986	1.44777	3.19159	1.81219	0.963742
ENSG00000204388	HSPA1B	1.11826	1.97767	4.66116	1.45676	3.35337	7.96258	0.955849
ENSG00000119715	ESRRB	1.25209	1.45841	2.27984	1.98281	2.92912	1.68415	0.952641
ENSG00000200087	SNORA73B	0.861492	0.679258	0.484075	0.859543	0.399672	0.32603	0.950925
ENSG00000176728	TTTY14	1.55494	1.69393	2.68695	1.96393	3.42676	2.26917	0.950835
ENSG00000144152	FBLN7	1.45128	0.741092	1.85237	0.981963	1.61259	1.41823	0.949278
ENSG00000109452	INPP4B	1.05165	1.31229	0.396493	0.972172	0.690577	0.919225	0.940539
ENSG00000166473	PKD1L2	0.893097	1.32671	2.54289	1.69955	3.40156	2.24553	0.939254
ENSG00000113369	ARRDC3	0.943257	3.0007	5.53521	1.41114	5.7586	10.0823	0.938252
ENSG00000101222	SPEF1	0.596981	0.802731	0.460818	0.793124	0.529131	0.780028	0.936217
ENSG00000101336	HCK	0.782928	0.581527	0.472466	0.648754	0.396239	0.440338	0.929341
ENSG00000143994	ABHD1	1.89298	1.12482	2.13115	1.33008	1.77473	2.03486	0.92596
ENSG00000176928	GCNT4	1.10273	1.85267	2.18053	1.36166	2.67818	3.68235	0.914048
ENSG00000198515	CNGA1	1.22553	1.65286	1.89986	2.42793	1.5118	2.63386	0.911057
ENSG00000198520	C1orf228	0.898413	0.923959	2.03557	1.81286	1.81417	1.98553	0.909091
ENSG00000206337	HCP5	0.107502	0.838408	0.50663	1.07708	1.02653	0.770398	0.902251
ENSG00000164440	TXLNB	1.74778	1.39091	2.09598	1.79397	2.20471	2.00916	0.899188
ENSG00000109321	AREG	1.309	3.23386	3.28565	1.35964	6.148	5.76748	0.894055
ENSG00000204815	TTC25	1.48353	1.4732	2.43183	1.48467	2.39803	3.37442	0.893533
ENSG00000198406	BZW1P2	0.871455	0.963277	0.455428	0.597743	0.711262	1.0218	0.886066
ENSG00000237669	HCG4P3	1.17121	1.02122	2.15985	1.69955	1.79527	2.57055	0.879163
ENSG00000235492	LINC01221	0.967521	1.07795	0.50663	1.13303	0.831492	0.67366	0.87893
ENSG00000084453	SLCO1A2	3.14444	0.943209	3.13478	2.2241	1.79177	2.20614	0.870763
ENSG00000240405	SAMMSON	0.760195	1.00096	1.95415	1.47294	2.57007	1.98553	0.87059
ENSG00000198453	ZNF568	0.84348	1.13323	1.84141	1.51071	2.07873	2.42281	0.867781
ENSG00000230397	SPTLC1P1	1.24396	1.03945	2.1577	1.90827	2.06878	2.16467	0.865772
ENSG00000146904	EPHA1	0.635387	0.547021	0.306247	0.548243	0.353567	0.43462	0.865463
ENSG00000150637	CD226	0.950021	0.604433	0.512521	0.622659	0.481235	0.528111	0.865177
ENSG00000130368	MAS1	1.17485	0.846963	2.19841	1.3945	2.55844	1.96371	0.858881
ENSG00000148426	PROSER2	0.816346	0.640034	0.534337	0.550331	0.691111	0.688856	0.855132
ENSG00000166923	GREM1	1.10133	1.96633	1.8603	0.707396	1.48852	5.67405	0.853083
ENSG00000157315	TMED6	1.45128	1.94031	1.82387	1.33904	2.47386	3.61005	0.84834
ENSG00000180730	SHISA2	0.920861	0.651359	0.473753	0.847163	0.511838	0.375491	0.847429
ENSG00000124208	TMEM189-UBE2V1	0.691803	1.1345	0.530092	1.31424	1.08037	0.848241	0.846119
ENSG00000277449	CEBPB-AS1	1.48849	1.71367	1.92909	1.95706	2.29061	2.87944	0.845619
ENSG00000166317	SYNPO2L	0.711413	0.856021	0.536432	0.738936	1.18315	0.678285	0.840908
ENSG00000112658	SRF	0.931272	0.694275	0.475898	0.823802	0.560754	0.472465	0.839347
ENSG00000173110	HSPA6	0.894224	1.27394	3.00524	1.26179	2.92053	5.12498	0.83893
ENSG00000179284	DAND5	0.916599	1.92897	0.479966	1.51071	1.84776	1.49702	0.834682
ENSG00000177508	IRX3	1.0292	0.79741	0.514669	0.89003	0.746034	0.494609	0.830464
ENSG00000124243	BCAS4	0.657556	0.973152	0.522463	0.586378	1.42094	0.942331	0.829236
ENSG00000158234	FAIM	0.897947	0.784846	0.537939	0.858051	0.686257	0.748954	0.829018
ENSG00000167173	C15orf39	1.10236	0.760133	0.517742	1.00697	0.571798	0.42191	0.823628
ENSG00000139537	CCDC65	0.552869	0.879961	0.488536	1.16737	0.732996	0.902512	0.815615
ENSG00000179820	MYADM	0.878202	0.695206	0.506303	0.901241	0.596672	0.584251	0.81173
ENSG00000163359	COL6A3	0.98951	1.62643	2.7615	1.11236	3.71797	5.0357	0.808422
ENSG00000167074	TEF	0.849375	0.715077	0.485312	0.955152	0.639808	0.527602	0.807816
ENSG00000151474	FRMD4A	1.01104	0.723608	0.528543	0.88751	0.644464	0.561751	0.806599
ENSG00000168273	SMIM4	0.68181	0.831977	0.527882	0.80931	1.07986	0.802626	0.806175
ENSG00000105649	RAB3A	0.949437	0.695128	0.532672	0.950798	0.77176	0.376873	0.805414
ENSG00000178409	BEND3	0.925314	0.759631	0.54127	0.991895	0.706206	0.628144	0.80017
ENSG00000133561	GIMAP6	0.922892	0.664556	0.499722	0.932012	0.599535	0.461488	0.798564
ENSG00000189410	SH2D5	0.710523	0.656877	0.552148	0.944195	0.687184	0.687628	0.79816
ENSG00000139970	RTN1	0.75169	0.754567	0.552422	0.783682	0.982673	0.768209	0.795428
ENSG00000167969	ECI1	0.4583	0.718635	0.499964	0.773341	0.983873	0.877953	0.787853
ENSG00000236404	VLDLR-AS1	0.667256	1.89571	3.30183	2.49268	4.33384	5.76748	0.783869
ENSG00000236698	EIF1AXP1	0.884591	0.585174	0.130276	0.690875	0.258113	0	0.780387
ENSG00000254703	SENCR	0.908884	0.979957	0.276344	1.13303	0.731518	0.457494	0.777671
ENSG00000215472	RPL17-C18orf32	0.73733	0.829503	0.427999	1.2234	0.76054	0.522049	0.775441
ENSG00000281887	GIMAP1-GIMAP5	0.943052	0.623443	0.464569	0.899313	0.541591	0.442168	0.769967
ENSG00000135144	DTX1	1.02572	0.692475	0.50949	1.01853	0.588229	0.492467	0.769272
ENSG00000104808	DHDH	0.689498	0.755806	0.550305	0.804772	1.05968	0.848289	0.767796
ENSG00000183114	FAM43B	0.912234	0.646772	0.553675	0.566517	0.944878	0.709116	0.766386
ENSG00000110104	CCDC86	0.993165	0.750165	0.536888	1.00414	0.763556	0.607754	0.764144
ENSG00000136826	KLF4	0.738834	0.725168	0.518145	0.755356	0.687184	1.07442	0.763754
ENSG00000162520	SYNC	0.483761	0.769966	0.542818	0.479361	1.22107	1.25459	0.763517
ENSG00000198133	TMEM229B	1.08339	0.65839	0.459608	0.90303	0.489985	0.453115	0.763263
ENSG00000072080	SPP2	0.501678	0.558938	0.50663	0.660937	0.881886	0.748512	0.763025
ENSG00000100036	SLC35E4	0.780614	0.649221	0.427469	0.887316	0.601079	0.563876	0.760137
ENSG00000163673	DCLK3	0.530576	0.764999	0.47803	1.05994	0.585215	1.09799	0.7594
ENSG00000129355	CDKN2D	0.886614	0.584986	0.451797	0.797649	0.62982	0.417584	0.759085
ENSG00000240567	LINC02067	0.47301	0.634794	0.405304	0.480099	1.05058	0.745173	0.756749
ENSG00000050405	LIMA1	0.959464	0.661667	0.55484	1.01465	0.696575	0.551632	0.755049
ENSG00000103089	FA2H	1.15928	0.874016	0.492938	1.01775	0.883351	0.564819	0.754138
ENSG00000117877	CD3EAP	0.884519	0.686564	0.449448	0.976423	0.718587	0.438072	0.752924
ENSG00000112576	CCND3	0.883304	0.670476	0.517129	0.961745	0.741166	0.571126	0.752282
ENSG00000237989	LINC01679	1.48353	2.22777	2.27984	3.3991	5.14013	1.98553	0.750748
ENSG00000184385	UMODL1-AS1	0.967521	0.61084	0.341975	0.499868	0.711437	0.375414	0.746065
ENSG00000138356	AOX1	1.03919	0.778521	0.52774	1.13303	0.629918	0.709116	0.744042
ENSG00000122122	SASH3	0.927499	0.682775	0.541474	1.08114	0.731447	0.550979	0.743983
ENSG00000175197	DDIT3	0.870769	1.12256	2.27984	1.54811	2.40991	4.32491	0.743393
ENSG00000242852	ZNF709	0.410017	0.3878	0.535206	0.611839	0.861728	0.600385	0.74317
ENSG00000165383	LRRC18	0.663443	0.523577	0.423398	1.20857	0.436743	0.25213	0.739568
ENSG00000276380	UBE2NL	0.71873	0.862362	0.488536	0.936932	1.04663	0.95458	0.738827
ENSG00000223749	MIR503HG	0.722416	0.68989	0.547161	0.913028	1.01276	0.702232	0.738441
ENSG00000183117	CSMD1	0.915223	0.611811	0.43132	0.660937	0.251967	1.00458	0.73649
ENSG00000100055	CYTH4	0.714123	0.436314	0.434255	0.581043	0.852813	0.21819	0.735847
ENSG00000269897	COMMD3-BMI1	0.930663	1.16008	0.217127	0.420114	1.42687	0.972047	0.734571
ENSG00000111729	CLEC4A	0.124841	0.764999	0.514802	0.335714	1.5118	1.52329	0.732225
ENSG00000076351	SLC46A1	1.24269	0.712042	0.501982	1.03522	0.522062	0.520359	0.731268
ENSG00000121807	CCR2	0.768326	0.443863	0.268216	0.566517	0.323958	0.303907	0.725609
ENSG00000185614	FAM212A	0.860019	0.5789	0.485521	0.86748	0.519683	0.686956	0.725543
ENSG00000043591	ADRB1	0.98392	0.730815	0.425054	1.16001	0.53993	0.506512	0.724598
ENSG00000255150	EID3	1.86062	1.82423	5.78728	2.64375	5.71126	10.8731	0.721855
ENSG00000183246	RIMBP3C	0.772156	0.259123	0.449391	0	0.843122	0.354558	0.719363
ENSG00000168329	CX3CR1	1.07502	0.862362	0.531962	1.28883	0.812595	0.700252	0.719336
ENSG00000157734	SNX22	0.389897	0.69182	0.501904	0.427373	1.03439	1.46799	0.719186
ENSG00000261279	ULK4P1	0.71291	0.624078	1.85987	3.66057	2.20956	0.327284	0.718908
ENSG00000095596	CYP26A1	0.90947	0.786905	0.495864	1.18751	0.908536	0.565929	0.718348
ENSG00000231940	RPS7P3	0.800707	0.631903	0.550305	0.721022	1.09949	0.676884	0.716901
ENSG00000114646	CSPG5	0.854644	0.808464	0.512963	1.06639	0.927409	0.870008	0.710742
ENSG00000179598	PLD6	1.07831	0.614406	0.472791	0.940228	0.600275	0.446922	0.709257
ENSG00000136997	MYC	0.954409	0.695468	0.386776	0.971963	0.718033	0.410058	0.708631
ENSG00000223631	LINC01120	0.827565	0.562705	0.466004	0.901465	0.419333	0.766053	0.705945
ENSG00000128604	IRF5	0.630519	0.39969	0.461091	0.819427	0.472439	0.519174	0.705107
ENSG00000130489	SCO2	0.883649	0.747558	0.423499	1.09701	0.904461	0.450883	0.702071
ENSG00000129911	KLF16	0.973737	0.644002	0.46744	1.05138	0.625435	0.524897	0.700021
ENSG00000250400	LINC00977	0.909559	0.670616	0.467524	1.0324	0.740983	0.569159	0.69994
ENSG00000226314	ZNF192P1	1.1019	1.3175	1.96319	2.06374	2.48368	3.74819	0.698205
ENSG00000137124	ALDH1B1	0.848161	0.69621	0.45332	1.15969	0.798588	0.488873	0.697675
ENSG00000137331	IER3	1.06853	0.870654	0.544906	1.33161	1.04424	0.61408	0.697587
ENSG00000183134	PTGDR2	0.967521	0.554829	0.536432	1.1247	0.633624	0.406699	0.696724
ENSG00000114315	HES1	0.780723	0.587004	0.248299	0.790606	0.638317	0.195401	0.694625
ENSG00000120738	EGR1	0.718247	0.757862	0.373336	1.13303	0.881113	0.53075	0.693318
ENSG00000102760	RGCC	0.825266	0.730488	0.547934	0.956323	1.19742	0.714176	0.692314
ENSG00000107485	GATA3	0.869623	0.529641	0.427599	0.847802	0.56282	0.485537	0.692203
ENSG00000165555	NOXRED1	0.677265	1.67083	1.88087	1.98281	2.83463	4.78653	0.690907
ENSG00000196420	S100A5	0.396932	0.580436	0.496887	0.944195	0.839891	0.945488	0.689155
ENSG00000179144	GIMAP7	0.85638	0.557219	0.469412	0.912051	0.693254	0.520136	0.688593
ENSG00000121797	CCRL2	0.865677	1.53183	0.539961	1.75919	1.94943	1.47422	0.685058
ENSG00000236618	PITPNA-AS1	0.620325	0.660181	0.529053	1.07309	0.983873	0.795411	0.684906
ENSG00000050628	PTGER3	0.776033	0.550205	0.391847	0.902887	0.590549	0.487517	0.683393
ENSG00000116574	RHOU	0.916308	0.529466	0.385137	0.890666	0.517823	0.365725	0.679871
ENSG00000211459	MT-RNR1	0.991495	0.605363	0.346111	0.873289	0.512859	0.442755	0.674709
ENSG00000130021	PUDP	0.915651	0.676458	0.50756	1.06545	0.888344	0.656246	0.671651
ENSG00000158714	SLAMF8	1.1681	0.762454	0.29193	1.09068	0.409741	0.477162	0.670368
ENSG00000075651	PLD1	1.31935	0.979957	0.518145	1.04806	0.831492	1.27641	0.669497
ENSG00000048162	NOP16	0.871082	0.577699	0.552621	0.982275	0.925483	0.601231	0.668814
ENSG00000103037	SETD6	0.322507	0.718635	0.422192	0.533193	1.55627	1.00111	0.668504
ENSG00000226937	CEP164P1	0.544231	0.5794	0.541461	0.768159	0.922457	1.12978	0.666262
ENSG00000152766	ANKRD22	0.893097	0.829194	0.460352	1.23604	1.09949	0.644651	0.665868
ENSG00000133937	GSC	1.07747	0.955458	0.440423	0.778345	1.32776	1.01126	0.665524
ENSG00000220323	HIST2H2BD	0.818672	0.497517	0.482273	1.16958	0	0.960738	0.664491
ENSG00000179873	NLRP11	0.802837	0.779795	0.412311	0.889642	0.985472	0.913972	0.663771
ENSG00000114019	AMOTL2	1.22213	0.709179	0.359974	0.944195	0.671913	0.393953	0.661565
ENSG00000207751	MIR130B	0.674333	0.555309	0.552688	0.929669	1.24045	0.509109	0.660787
ENSG00000092067	CEBPE	0.862101	0.524621	0.538218	1.03451	0.755902	0.57894	0.657809
ENSG00000283440	LINC01260	0.751252	0.763021	0.545373	1.02855	1.01613	1.19155	0.65625
ENSG00000255198	SNHG9	0.730787	0.802731	0.460818	0.97527	1.01425	1.131	0.656167
ENSG00000196132	MYT1	0.860019	0.590307	0.497583	0.861911	0.805664	0.788401	0.656147
ENSG00000125122	LRRC29	0.812718	1.12107	0.547161	0.881249	1.5118	1.89098	0.654626
ENSG00000125430	HS3ST3B1	0.682956	0.824317	0.234689	1.02513	0.719907	0.810419	0.654029
ENSG00000172508	CARNS1	0.703652	0.440981	0.414516	0.612451	0.572034	0.728282	0.653945
ENSG00000158050	DUSP2	0.786264	0.492583	0.366505	0.89778	0.626101	0.339039	0.648569
ENSG00000089127	OAS1	0.565435	0.475979	0.532949	0.784409	1.16293	0.600021	0.648246
ENSG00000186810	CXCR3	1.03681	0.612034	0.285708	0.979556	0.472815	0.282516	0.647794
ENSG00000186827	TNFRSF4	0.776949	0.585252	0.552688	1.08435	0.891728	0.778366	0.644471
ENSG00000226715	LINC01709	0.309069	0.67372	0.348308	0.591584	1.27099	1.00406	0.643656
ENSG00000143365	RORC	0.937286	0.757935	0.302791	1.08846	0.723683	0.548693	0.643231
ENSG00000081277	PKP1	1.11086	0.519014	0.464411	1.13303	0.527374	0.296839	0.641064
ENSG00000278619	MRM1	0.893756	0.603959	0.551769	1.11741	0.987886	0.608862	0.640663
ENSG00000177606	JUN	1.3213	1.55572	4.77755	1.27113	2.22373	14.968	0.640234
ENSG00000127528	KLF2	0.928698	0.489461	0.331022	0.698705	0.507084	0.434334	0.638801
ENSG00000226259	GTF2H2B	1.25209	1.63371	0.524599	1.79473	2.15281	1.56573	0.638049
ENSG00000274276	CBSL	0.483761	1.16778	1.99486	0.520583	0.898911	8.0111	0.637992
ENSG00000233058	LINC00884	1.31583	0.90548	0.410371	1.40938	1.03245	0.380501	0.635958
ENSG00000162654	GBP4	0.796782	0.856021	0.469378	0.797321	1.73578	0.840434	0.635636
ENSG00000117318	ID3	0.779658	0.541941	0.332946	0.913013	0.74335	0.320541	0.634767
ENSG00000180616	SSTR2	0.682956	0.602385	0.502905	1.10471	0.529131	1.17004	0.633979
ENSG00000204103	MAFB	1.11956	0.67757	0.521105	0.712715	1.19481	0.754866	0.633892
ENSG00000183346	CABCOCO1	0.842841	0.600097	0.505325	0.858779	0.986924	0.821812	0.629806
ENSG00000122012	SV2C	1.13182	1.95252	1.87119	2.24246	4.47242	4.31379	0.628873
ENSG00000104918	RETN	0.77107	0.585487	0.520775	0.752966	1.05252	0.942496	0.628727
ENSG00000116690	PRG4	0.525226	0.523577	0.455967	0.849776	0.831492	0.921851	0.626238
ENSG00000178896	EXOSC4	0.970471	0.67865	0.523042	1.10368	1.1097	0.654004	0.626231
ENSG00000140092	FBLN5	1.11637	0.552796	0.379973	0.708147	0.803146	0.354558	0.625553
ENSG00000223799	IL10RB-AS1	0.319628	0.442731	0.356224	0.735737	0.726451	0.773581	0.625308
ENSG00000163421	PROK2	0.853695	0.697499	0.50961	1.22878	0.809135	0.97878	0.623766
ENSG00000197977	ELOVL2	0.886895	0.898294	0.379973	1.10991	0.884457	1.22528	0.622552
ENSG00000140538	NTRK3	1.06772	0.551186	0.453754	1.30089	0.335957	0.525271	0.622285
ENSG00000143882	ATP6V1C2	0.412092	0.838408	0.422192	0.489961	1.96126	1.18825	0.622278
ENSG00000115641	FHL2	0.788385	0.495837	0.375942	0.99129	0.584581	0.456231	0.618177
ENSG00000161939	RNASEK-C17orf49	0.834984	1.0115	0.023423	0.513406	1.23621	0.775596	0.615991
ENSG00000108702	CCL1	0.860019	0.928237	0.538295	1.63661	1.00787	1.26065	0.615524
ENSG00000184486	POU3F2	1.07193	0.783261	0.48385	1.21397	1.07986	0.759767	0.614279
ENSG00000223414	LINC00473	1.54803	2.2637	2.39383	1.58625	7.25666	4.82199	0.612312
ENSG00000117228	GBP1	0.883745	0.569666	0.376039	0.996677	0.720115	0.495126	0.610987
ENSG00000281852	LINC00891	1.01348	0.498931	0.481792	1.15661	0.558586	0.481984	0.610916
ENSG00000115844	DLX2	0.860019	0.976607	0.496887	1.37741	1.36359	1.22357	0.610826
ENSG00000143995	MEIS1	0.687449	0.90775	0.449968	1.15482	1.54088	1.06367	0.610646
ENSG00000105929	ATP6V0A4	1.17485	3.23386	2.27984	2.45491	8.31492	6.14567	0.609573
ENSG00000122735	DNAI1	1.56646	1.59126	2.44268	3.58794	4.53541	3.54558	0.609569
ENSG00000183780	SLC35F3	0.716682	0.519014	0.50663	1.15767	0.723037	0.770778	0.609023
ENSG00000246095	LINC01096	0.92664	1.06277	0.529821	1.38482	1.82676	1.10307	0.607709
ENSG00000267654	LINC01882	0.645516	0.509639	0.455613	0.988871	1.03692	0.527255	0.603553
ENSG00000184937	WT1	0.967521	0.642989	0.399971	0.9755	0.711437	0.811502	0.601831
ENSG00000204682	CASC10	0.895853	0.798483	0.422192	1.06639	0.889297	1.20967	0.60114
ENSG00000253368	TRNP1	0.713745	0.812882	0.336369	1.45028	0.755902	0.907669	0.600508
ENSG00000170667	RASA4B	1.04815	0.853379	0.443302	1.0575	0.967555	1.24804	0.600142
ENSG00000197475	ADAM3A	1.08846	0.835413	0.541461	1.27923	0.829054	1.41823	0.596698
ENSG00000008226	DLEC1	0.467079	0.631903	0.393075	0.755356	1.38582	0.827302	0.596688
ENSG00000162494	LRRC38	0.837278	0.601166	0.350744	1.1708	0.806296	0.42547	0.587627
ENSG00000268883	PNMA6B	0.427509	0.589114	0.424156	1.57764	0.765471	0.682188	0.586924
ENSG00000163154	TNFAIP8L2	0.894957	0.67372	0.427469	1.3945	0.988487	0.490927	0.58436
ENSG00000133574	GIMAP4	0.947152	0.526495	0.367174	0.980805	0.733409	0.400277	0.583783
ENSG00000001626	CFTR	0.276435	0.615973	0.325691	1.04588	1.04663	0.872758	0.580968
ENSG00000204291	COL15A1	0.483761	0.425508	0.389972	0.927028	0.755902	0.644651	0.580135
ENSG00000214447	FAM187A	1.08135	0.845453	0.514081	1.13303	1.5454	0.977005	0.574032
ENSG00000102934	PLLP	0.494755	0.440981	0.492237	0.583684	0.847527	1.33228	0.572835
ENSG00000205861	PCOTH	0.564387	0.598863	0.379973	1.16366	0.694613	0.996596	0.572543
ENSG00000237054	PRMT5-AS1	0.236944	0.417982	0.348955	0.697252	0.872195	0.927306	0.561098
ENSG00000225972	MTND1P23	0.513996	0.50529	0.534337	0.987774	0.969105	1.23641	0.560857
ENSG00000251580	LINC02482	0.509222	0.595711	0.479966	1.36746	0.938361	1.027	0.559951
ENSG00000176125	UFSP1	0.796782	0.570681	0.379973	1.27991	0.92388	0.420217	0.55581
ENSG00000160307	S100B	0.862924	0.582677	0.43132	0.975669	0.797897	1.02428	0.553981
ENSG00000258920	FOXN3-AS1	0.857576	0.832963	0.440423	1.32187	1.63779	0.827302	0.548337
ENSG00000213689	TREX1	0.738645	0.837442	0.235951	1.14587	1.28482	0.795496	0.541456
ENSG00000269955	C7orf55-LUC7L2	0.848238	0.270016	0.520882	0.799187	0.658722	0.62485	0.539678
ENSG00000204389	HSPA1A	1.307	1.53183	2.8198	2.92204	3.06339	8.99458	0.534368
ENSG00000281106	TMEM272	0.548262	0.395249	0.227984	0.558307	0.547755	0.678285	0.534365
ENSG00000187944	C2orf66	0.682956	1.07795	0.402324	0.629464	2.51967	1.81219	0.524523
ENSG00000125816	NKX2-4	1.38217	1.07795	0.447825	1.31007	1.65354	1.50687	0.521397
ENSG00000155026	RSPH10B	3.48308	1.50913	3.87572	1.69955	6.04722	9.57307	0.517702
ENSG00000100365	NCF4	1.2094	1.07795	0.28498	1.09527	1.5118	1.46551	0.516069
ENSG00000129226	CD68	0.612763	0.143727	0.531962	0.330468	0.503935	1.18186	0.514022
ENSG00000231878	SNRPFP1	0.600317	0.570005	0.507981	1.15908	1.31197	1.12888	0.513296
ENSG00000277027	RMRP	1.2094	2.60505	1.89986	5.43857	2.11653	8.79304	0.51316
ENSG00000099866	MADCAM1	0.483761	0.538976	1.85237	2.26607	3.27558	3.30921	0.51236
ENSG00000111536	IL26	1.02676	0.659971	0.418745	0.959083	1.12288	1.14165	0.507588
ENSG00000204052	LRRC73	1.25778	1.29354	2.05185	2.49268	1.81417	7.65846	0.505994
ENSG00000186714	CCDC73	0.624207	0.591135	0.441259	0.637332	1.5118	1.32959	0.503246
ENSG00000109686	SH3D19	0.436066	0.748277	0.40138	0.712921	2.2762	1.1553	0.50198
ENSG00000188452	CERKL	0.389003	0.411178	0.399559	0.668409	1.14201	1.06112	0.497301
ENSG00000125810	CD93	0.893906	0.56241	0.272589	1.11014	0.885704	0.501395	0.492458
ENSG00000224034	LINC02561	0.967521	1.07795	2.27984	1.32187	5.29131	6.14567	0.489246
ENSG00000242599	CSAG4	0.967521	0.580436	0.43843	0.797321	0.783899	1.62834	0.487836
ENSG00000099985	OSM	0.588358	0.538976	0.292682	1.23156	0.766857	0.883826	0.479259
ENSG00000278200	LINC01971	0.651596	0.395983	0.5118	1.06829	1.20944	0.89146	0.475181
ENSG00000164746	C7orf57	0.615695	0.359318	0.34543	0.546982	0.834099	0.978091	0.473801
ENSG00000177685	CRACR2B	0.967521	0.46198	0.488536	0.937684	1.30328	0.831378	0.470569
ENSG00000178462	TUBAL3	0.791608	0.489978	0.310887	0.91607	0.900649	0.814729	0.467924
ENSG00000137434	C6orf52	0.469101	0.68597	0.552688	1.23604	2.33642	1.2893	0.464712
ENSG00000268902	CSAG2	0.201567	0.583891	0.189986	0.866438	1.15609	1.12624	0.46197
ENSG00000169031	COL4A3	1.69316	1.70676	3.03978	3.3991	6.04722	9.92763	0.450611
ENSG00000249345	LINC02405	0.882152	0.570681	0.301743	1.32187	1.00787	0.709116	0.444999
ENSG00000113088	GZMK	1.15478	0.730226	0.441259	1.33298	1.77859	1.08453	0.437865
ENSG00000235065	RPL24P2	0.334235	0.372384	0.435242	1.24634	0.604722	1.63097	0.423255
ENSG00000229944	EIF4EP2	1.21536	0.568182	0.353768	1.31309	0.80864	1.03894	0.421364
ENSG00000254870	ATP6V1G2-DDX39B	1.44658	0.932283	0.0505261	1.42235	1.14733	0.809262	0.407338
ENSG00000235489	DBF4P1	0.358341	0.239545	0.50663	0.881249	1.34383	1.10307	0.404817
ENSG00000172159	FRMD3	0.779392	0.748578	0.538295	2.09611	2.64566	0.921851	0.399463
ENSG00000086506	HBQ1	0.483761	0.45274	0.341975	1.26478	1.23054	1.02245	0.397206
ENSG00000135914	HTR2B	1.12877	0.287454	0.113992	0.638839	0.209079	0.135788	0.38007
ENSG00000204475	NCR3	0.870769	0.431181	0.512963	1.31432	1.81417	1.30477	0.35601
ENSG00000179934	CCR8	1.10097	0.408879	0.15723	0.917218	0.503935	0.675349	0.354097
ENSG00000189221	MAOA	1.07502	0.718635	0.379973	1.25025	1.87672	2.05399	0.351218
ENSG00000235142	LINC02532	0.645014	0.359318	0.379973	0.784409	1.45366	1.41823	0.343751
ENSG00000258655	ARHGAP5-AS1	0.967521	0.663355	0.263058	1.18024	1.38582	1.89098	0.341562
ENSG00000270316	BORCS7-ASMT	1.1098	0.792612	2.04515	2.91352	5.93923	6.78726	0.338841
ENSG00000176092	CRYBG2	0.66805	0.410649	0.542818	2.33688	1.32283	1.50687	0.32683
ENSG00000160606	TLCD1	0.870769	0.682703	0.436969	3.02143	2.51967	0.945488	0.304368
ENSG00000175676	GOLGA8EP	0.258006	1.79659	0.0759945	0	4.03148	8.03665	0.303839
ENSG00000259399	TGIF2-C20orf24	0.410102	0.301649	0.50663	1.87051	2.41531	1.25039	0.271859
ENSG00000213707	HMGB1P10	2.00498	0.532483	0.164807	0.789078	1.83576	0.607814	0.266261
ENSG00000161905	ALOX15	0.483761	0.419204	0.253315	1.46465	1.58555	1.5566	0.264222
ENSG00000230629	RPS23P8	0	0	0.466392	0.659948	2.81781	0.519771	0.23334
ENSG00000259075	POC1B-GALNT4	1.98642	1.69801	1.88641	7.80985	10.4207	11.2952	0.227495
ENSG00000181741	FDX1P1	0.759132	0.663355	0.245521	0.971172	3.95949	2.43126	0.223832
ENSG00000109255	NMU	0	0	0.28498	0.528749	1.20944	1.37096	0.183317
ENSG00000119147	C2orf40	0.803997	0.743939	0.449545	0	10.5826	4.2547	0.152607
ENSG00000270024	C8orf44-SGK3	0.955117	0.165839	0.160758	1.48166	0.418653	1.44005	0.152065
ENSG00000250273	PSMC1P5	0	0	0.227984	0	1.38582	2.71828	0.1111
ENSG00000249884	RNF103-CHMP3	0.582025	0	0.293885	0.80931	3.59953	2.09358	0.0829663
